# Supplementary material for: 3,3′-[1,4-Phenyl­enebis(methyl­ene)]­bis­(1-propyl­benzimidazolium) dichloride dihydrate
Source: Acta Crystallogr Sect E Struct Rep Online. 2012 Feb 24;68(Pt 3):o845–6. doi: 10.1107/S1600536812007738 (PMC3297903; doi:10.1107/S1600536812007738)
Supplement: Supplementary file 1 [file e-68-0o845-sup1.cif]

##############################################################################
#                                                                            #
# This CIF contains the data in a paper accepted for publication in          #
# Acta Crystallographica Section E. It conforms to the requirements of       #
# Notes for Authors for Acta Crystallographica Section E, and has been       #
# peer reviewed under the auspices of the IUCr Commission on Journals.       #
#                                                                            #
# Full details of the Crystallographic Information File format               #
# are given in the paper "The Crystallographic Information File (CIF):       #
# a New Standard Archive File for Crystallography" by S. R. Hall, F. H.      #
# Allen and I. D. Brown [Acta Cryst. (1991), A47, 655-685].                  #
#                                                                            #
# The current version of the core CIF dictionary is obtainable from          #
# ftp://ftp.iucr.org/pub/cif_core.dic.                                       #
#                                                                            #
# Software is freely available for graphical display of the structure(s)     #
# in this CIF. For information consult the CIF software page                 #
# http://www.iucr.org/resources/cif/software.                                #
#                                                                            #
# This file may be used for bona fide research purposes within the           #
# scientific community so long as proper attribution is given to the journal # 
# article from which it was obtained.                                        #
#                                                                            #
##############################################################################
data_global
_audit_creation_method     'form.cif (version 2.0)'
_journal_data_validation_number     ?
_journal_date_recd_electronic     2012-02-18
_journal_date_accepted     2012-02-21
_journal_name_full     'Acta Crystallographica, Section E'
_journal_year     2012
_journal_volume     68
_journal_issue      3
_journal_page_first     o845
_journal_page_last     o846
_journal_paper_category     QO
_journal_paper_doi     10.1107/S1600536812007738
_journal_coeditor_code     IS5076
_publ_contact_author_name     'Prof. Fun, Hoong-Kun'
_publ_contact_author_address
;
      X-ray Crystallography Unit
      School of Physics
      Universiti Sains Malaysia
      11800 USM, Penang
      MALAYSIA
;
_publ_contact_author_email     'hkfun@usm.my'
_publ_contact_author_fax     '604 6579150'
_publ_contact_author_phone     '604 6533652'
_publ_section_title
;
3,3'-[1,4-Phenylenebis(methylene)]bis(1-propylbenzimidazolium) dichloride
dihydrate
;
loop_
    _publ_author_name
    _publ_author_footnote
    _publ_author_address
    'Rosenani A. Haque' ?
;
School of Chemical Sciences
Universiti Sains Malaysia
11800 USM, Penang
Malaysia
;
    'Muhammad Adnan Iqbal' ?
;
School of Chemical Sciences
Universiti Sains Malaysia
11800 USM, Penang
Malaysia
;
    'Safaa A. Ahmad' ?
;
Department of Chemistry
College of Education Samarra
University of Tikrit
Tikrit 43001
Iraq
;
    'Tze Shyang Chia' ?
;
X-ray Crystallography Unit
School of Physics
Universiti Sains Malaysia
11800 USM, Penang
Malaysia
;
    'Fun, Hoong-Kun'
;
Thomson Reuters ResearcherID: A-3561-2009.
;
;
X-ray Crystallography Unit
School of Physics
Universiti Sains Malaysia
11800 USM, Penang
Malaysia
;
_iucr_refine_instructions_details
;
TITL lad28br_0m in P2(1)/c (100K)
CELL 0.71073   8.1177   9.1042  18.3548  90.000  94.323  90.000
ZERR    2.00   0.0005   0.0005   0.0011   0.000   0.002   0.000
LATT  1
SYMM -X, 0.5+Y, 0.5-Z
SFAC C H N O CL
UNIT 56 72 8 4 4
TEMP -173.000
SIZE 0.142 0.235 0.474
L.S. 10
OMIT -4 55
BOND $H
FMAP 2 1 60
PLAN 20
EQIV $1 x,3/2-y,-1/2+z
HTAB C6 CL1_$1
ACTA
CONF
WGHT    0.106500    2.186600
FVAR       0.59039
CL1   5    0.452304    0.592702    0.334894    11.00000    0.02370    0.01862 =
         0.02999   -0.00288    0.00428   -0.00115
O1W   4    0.320639    0.865437    0.237119    11.00000    0.02691    0.02655 =
         0.02761   -0.00067    0.00366   -0.00495
N1    3    0.294084    0.693343    0.046894    11.00000    0.01593    0.01095 =
         0.02542   -0.00216    0.00090    0.00141
N2    3    0.260525    0.495089    0.111245    11.00000    0.01628    0.01519 =
         0.02189   -0.00253    0.00009    0.00022
C1    1    0.092123    0.960014   -0.057844    11.00000    0.01890    0.01294 =
         0.02891   -0.00041    0.00518   -0.00099
AFIX  43
H1A   2    0.154913    0.932874   -0.097354    11.00000   -1.20000
AFIX   0
C2    1    0.150708    0.927357    0.013583    11.00000    0.01622    0.00655 =
         0.02999   -0.00030    0.00411   -0.00037
C3    1    0.058084    0.967734    0.071537    11.00000    0.02103    0.01114 =
         0.02811   -0.00029    0.00241   -0.00070
AFIX  43
H3A   2    0.097708    0.945830    0.120350    11.00000   -1.20000
AFIX   0
C4    1    0.315218    0.850020    0.028764    11.00000    0.01735    0.01193 =
         0.03277    0.00033    0.00325    0.00018
AFIX  23
H4A   2    0.379622    0.857915   -0.014774    11.00000   -1.20000
H4B   2    0.378626    0.899434    0.069948    11.00000   -1.20000
AFIX   0
C5    1    0.292739    0.575931   -0.001943    11.00000    0.01163    0.01098 =
         0.02798   -0.00168   -0.00118    0.00002
C6    1    0.315235    0.569591   -0.076265    11.00000    0.01540    0.01431 =
         0.02805    0.00323   -0.00095   -0.00042
AFIX  43
H6A   2    0.330636    0.655712   -0.104176    11.00000   -1.20000
AFIX   0
C7    1    0.313972    0.431234   -0.107319    11.00000    0.01844    0.01689 =
         0.02421   -0.00197   -0.00037   -0.00162
AFIX  43
H7A   2    0.328512    0.422267   -0.158000    11.00000   -1.20000
AFIX   0
C8    1    0.291816    0.303247   -0.066188    11.00000    0.02043    0.01589 =
         0.02508   -0.00379   -0.00098   -0.00173
AFIX  43
H8A   2    0.291660    0.210371   -0.089787    11.00000   -1.20000
AFIX   0
C9    1    0.270148    0.309521    0.008174    11.00000    0.01713    0.01241 =
         0.03015    0.00130    0.00134   -0.00037
AFIX  43
H9A   2    0.255281    0.223460    0.036204    11.00000   -1.20000
AFIX   0
C10   1    0.271478    0.449166    0.039244    11.00000    0.01217    0.01678 =
         0.02242   -0.00091   -0.00104    0.00126
C11   1    0.274983    0.640110    0.113599    11.00000    0.01420    0.01909 =
         0.02568   -0.00285    0.00011    0.00278
AFIX  43
H11A  2    0.272166    0.697937    0.156570    11.00000   -1.20000
AFIX   0
C12   1    0.241244    0.397677    0.174064    11.00000    0.01856    0.01790 =
         0.02233    0.00422   -0.00129    0.00266
AFIX  23
H12A  2    0.273107    0.451517    0.219832    11.00000   -1.20000
H12B  2    0.316387    0.312530    0.171344    11.00000   -1.20000
AFIX   0
C13   1    0.064075    0.342734    0.175917    11.00000    0.01749    0.02210 =
         0.02270   -0.00015    0.00167    0.00225
AFIX  23
H13A  2    0.026684    0.300602    0.127761    11.00000   -1.20000
H13B  2   -0.009296    0.426218    0.185615    11.00000   -1.20000
AFIX   0
C14   1    0.051734    0.226216    0.235022    11.00000    0.02574    0.02841 =
         0.02915    0.00545    0.00538    0.00310
AFIX 137
H14A  2   -0.060741    0.186457    0.232446    11.00000   -1.50000
H14B  2    0.077889    0.270545    0.283161    11.00000   -1.50000
H14C  2    0.130129    0.146818    0.227415    11.00000   -1.50000
AFIX   0
H1W1  2    0.377186    0.792284    0.264318    11.00000    0.04961
H2W1  2    0.391802    0.920003    0.220138    11.00000    0.04637
HKLF 4
REM  lad28br_0m in P2(1)/c (100K)
REM R1 =  0.0609 for   2660 Fo > 4sig(Fo)  and  0.0698 for all   3085 data
REM    172 parameters refined using      0 restraints
END
WGHT      0.1058      2.2748
REM Highest difference peak  0.855,  deepest hole -0.476,  1-sigma level  0.156
Q1    1   0.2785  0.4605  0.0790  11.00000  0.05    0.85
Q2    1   0.4518  0.4944  0.3368  11.00000  0.05    0.84
Q3    1   0.2961  0.3560 -0.0993  11.00000  0.05    0.83
Q4    1   0.2981  0.7715  0.0374  11.00000  0.05    0.82
Q5    1   0.2891  0.6671  0.0061  11.00000  0.05    0.80
Q6    1   0.3060  0.4870 -0.0796  11.00000  0.05    0.76
Q7    1   0.2827  0.5716  0.1038  11.00000  0.05    0.74
Q8    1   0.4597  0.5895  0.3837  11.00000  0.05    0.71
Q9    1   0.4510  0.6939  0.3280  11.00000  0.05    0.70
Q10   1   0.4441  0.5910  0.2824  11.00000  0.05    0.70
Q11   1   0.2861  0.4934  0.0064  11.00000  0.05    0.69
Q12   1   0.2838  0.5792  0.0589  11.00000  0.05    0.68
Q13   1   0.2834  0.3252 -0.0322  11.00000  0.05    0.63
Q14   1   0.2816  0.3770  0.0342  11.00000  0.05    0.63
Q15   1   0.3013  0.6505 -0.0782  11.00000  0.05    0.62
Q16   1   0.2925  0.5648 -0.0391  11.00000  0.05    0.58
Q17   1   0.4553  0.6949  0.3782  11.00000  0.05    0.57
Q18   1   0.3004  0.6851  0.0908  11.00000  0.05    0.57
Q19   1   0.2944  0.7667  0.0994  11.00000  0.05    0.56
Q20   1   0.2754  0.4891  0.1747  11.00000  0.05    0.54
;
data_I
_audit_creation_method     SHELXL-97
_chemical_name_systematic
;
3,3'-[1,4-Phenylenebis(methylene)]bis(1-propylbenzimidazolium)
dichloride dihydrate
;
_chemical_name_common     ?
_chemical_formula_moiety     'C28 H32 N4 2+, 2(Cl -), 2(H2 O)'
_chemical_formula_sum     'C28 H36 Cl2 N4 O2'
_chemical_formula_iupac     'C28 H32 N4 2+, 2Cl -, 2H2 O'
_chemical_formula_weight     531.51
_chemical_melting_point     ?
_symmetry_cell_setting     monoclinic
_symmetry_space_group_name_H-M     'P 21/c'
_symmetry_space_group_name_Hall     '-P 2ybc'
loop_
    _symmetry_equiv_pos_as_xyz
    'x, y, z'
    '-x, y+1/2, -z+1/2'
    '-x, -y, -z'
    'x, -y-1/2, z-1/2'
_cell_length_a     8.1177(5)
_cell_length_b     9.1042(5)
_cell_length_c     18.3548(11)
_cell_angle_alpha     90.00
_cell_angle_beta     94.323(2)
_cell_angle_gamma     90.00
_cell_volume     1352.66(14)
_cell_formula_units_Z     2
_cell_measurement_reflns_used     5809
_cell_measurement_theta_min     2.52
_cell_measurement_theta_max     32.51
_cell_measurement_temperature     100.0(10)
_exptl_crystal_description     'block'
_exptl_crystal_colour     'colourless'
_exptl_crystal_size_max     0.47
_exptl_crystal_size_mid     0.23
_exptl_crystal_size_min     0.14
_exptl_crystal_density_diffrn     1.305
_exptl_crystal_density_meas     ?
_exptl_crystal_density_method     'not measured'
_exptl_crystal_F_000     564
_exptl_absorpt_coefficient_mu     0.273
_exptl_absorpt_correction_type     multi-scan
_exptl_absorpt_process_details     '(<i>SADABS</i>; Bruker, 2009)'
_exptl_absorpt_correction_T_min     0.8816
_exptl_absorpt_correction_T_max     0.9623
_exptl_special_details
;
The crystal was placed in the cold stream of an Oxford Cryosystems Cobra
open-flow nitrogen cryostat (Cosier & Glazer, 1986) operating at 100.0 (1) K.
;
_diffrn_ambient_temperature     100
_diffrn_radiation_type     MoK\a
_diffrn_radiation_wavelength     0.71073
_diffrn_radiation_source     'fine-focus sealed tube'
_diffrn_radiation_monochromator     graphite
_diffrn_measurement_device_type
;
Bruker SMART APEXII CCD area-detector
;
_diffrn_measurement_method     '\f and \w scans'
_diffrn_detector_area_resol_mean     ?
_diffrn_reflns_number     11942
_diffrn_reflns_av_R_equivalents     0.0530
_diffrn_reflns_av_sigmaI/netI     0.0458
_diffrn_reflns_theta_min     2.23
_diffrn_reflns_theta_max     27.50
_diffrn_reflns_theta_full     27.50
_diffrn_measured_fraction_theta_max     0.994
_diffrn_measured_fraction_theta_full     0.994
_diffrn_reflns_limit_h_min     -10
_diffrn_reflns_limit_h_max     10
_diffrn_reflns_limit_k_min     -11
_diffrn_reflns_limit_k_max     11
_diffrn_reflns_limit_l_min     -22
_diffrn_reflns_limit_l_max     23
_diffrn_standards_number     0
_diffrn_standards_interval_count     .
_diffrn_standards_interval_time     .
_diffrn_standards_decay_%     ?
_refine_special_details
;
Refinement of <i>F</i>^2^ against ALL reflections. The weighted <i>R</i>-factor
<i>wR</i> and goodness of fit <i>S</i> are based on <i>F</i>^2^, conventional
<i>R</i>-factors <i>R</i> are based on <i>F</i>, with <i>F</i> set to zero for
negative <i>F</i>^2^. The threshold expression of <i>F</i>^2^ >
\s(<i>F</i>^2^) is used only for calculating <i>R</i>-factors(gt) <i>etc</i>.
and is not relevant to the choice of reflections for refinement.
<i>R</i>-factors based on <i>F</i>^2^ are statistically about twice as large
as those based on <i>F</i>, and <i>R</i>- factors based on ALL data will be
even larger.
;
_reflns_number_total     3085
_reflns_number_gt     2660
_reflns_threshold_expression     I>2\s(I)
_refine_ls_structure_factor_coef     Fsqd
_refine_ls_matrix_type     full
_refine_ls_R_factor_all     0.0698
_refine_ls_R_factor_gt     0.0609
_refine_ls_wR_factor_gt     0.1787
_refine_ls_wR_factor_ref     0.1955
_refine_ls_goodness_of_fit_ref     1.078
_refine_ls_restrained_S_all     1.078
_refine_ls_number_reflns     3085
_refine_ls_number_parameters     172
_refine_ls_number_restraints     0
_refine_ls_hydrogen_treatment     mixed
_refine_ls_weighting_scheme     calc
_refine_ls_weighting_details
         'calc w=1/[\s^2^(Fo^2^)+(0.1065P)^2^+2.1866P] where P=(Fo^2^+2Fc^2^)/3'
_atom_sites_solution_hydrogens     geom
_atom_sites_solution_primary     direct
_atom_sites_solution_secondary     difmap
_refine_ls_shift/su_max     0.000
_refine_ls_shift/su_mean     0.000
_refine_diff_density_max     0.855
_refine_diff_density_min     -0.476
_refine_ls_extinction_method     none
_refine_ls_extinction_coef     ?
loop_
    _atom_type_symbol
    _atom_type_description
    _atom_type_scat_dispersion_real
    _atom_type_scat_dispersion_imag
    _atom_type_scat_source
    'C' 'C' 0.0033 0.0016
                         'International Tables Vol C Tables 4.2.6.8 and 6.1.1.4'
    'H' 'H' 0.0000 0.0000
                         'International Tables Vol C Tables 4.2.6.8 and 6.1.1.4'
    'N' 'N' 0.0061 0.0033
                         'International Tables Vol C Tables 4.2.6.8 and 6.1.1.4'
    'O' 'O' 0.0106 0.0060
                         'International Tables Vol C Tables 4.2.6.8 and 6.1.1.4'
    'Cl' 'Cl' 0.1484 0.1585
                         'International Tables Vol C Tables 4.2.6.8 and 6.1.1.4'
_computing_data_collection     'APEX2 (Bruker, 2009)'
_computing_cell_refinement     'SAINT (Bruker, 2009)'
_computing_data_reduction     'SAINT (Bruker, 2009)'
_computing_structure_solution     'SHELXTL (Sheldrick, 2008)'
_computing_structure_refinement     'SHELXTL (Sheldrick, 2008)'
_computing_molecular_graphics     'SHELXTL (Sheldrick, 2008)'
_computing_publication_material
;
SHELXTL (Sheldrick, 2008) and PLATON (Spek, 2009)
;
loop_
    _atom_site_type_symbol
    _atom_site_label
    _atom_site_fract_x
    _atom_site_fract_y
    _atom_site_fract_z
    _atom_site_U_iso_or_equiv
    _atom_site_adp_type
    _atom_site_calc_flag
    _atom_site_refinement_flags
    _atom_site_occupancy
    _atom_site_symmetry_multiplicity
    _atom_site_disorder_assembly
    _atom_site_disorder_group
    Cl Cl1 0.45230(8) 0.59270(7) 0.33489(4) 0.0240(2) Uani d . 1 1 . .
    O O1W 0.3206(3) 0.8654(3) 0.23712(12) 0.0269(5) Uani d . 1 1 . .
    N N1 0.2941(3) 0.6933(2) 0.04689(12) 0.0175(5) Uani d . 1 1 . .
    N N2 0.2605(3) 0.4951(2) 0.11124(12) 0.0179(5) Uani d . 1 1 . .
    C C1 0.0921(3) 0.9600(3) -0.05784(15) 0.0201(5) Uani d . 1 1 . .
    H H1A 0.1549 0.9329 -0.0974 0.024 Uiso calc R 1 1 . .
    C C2 0.1507(3) 0.9274(3) 0.01358(15) 0.0175(5) Uani d . 1 1 . .
    C C3 0.0581(3) 0.9677(3) 0.07154(15) 0.0201(5) Uani d . 1 1 . .
    H H3A 0.0977 0.9458 0.1203 0.024 Uiso calc R 1 1 . .
    C C4 0.3152(3) 0.8500(3) 0.02876(15) 0.0206(5) Uani d . 1 1 . .
    H H4A 0.3796 0.8579 -0.0148 0.025 Uiso calc R 1 1 . .
    H H4B 0.3786 0.8994 0.0699 0.025 Uiso calc R 1 1 . .
    C C5 0.2927(3) 0.5759(3) -0.00194(15) 0.0170(5) Uani d . 1 1 . .
    C C6 0.3152(3) 0.5696(3) -0.07626(15) 0.0194(5) Uani d . 1 1 . .
    H H6A 0.3306 0.6557 -0.1042 0.023 Uiso calc R 1 1 . .
    C C7 0.3140(3) 0.4312(3) -0.10732(15) 0.0199(5) Uani d . 1 1 . .
    H H7A 0.3285 0.4223 -0.1580 0.024 Uiso calc R 1 1 . .
    C C8 0.2918(3) 0.3032(3) -0.06619(15) 0.0206(5) Uani d . 1 1 . .
    H H8A 0.2917 0.2104 -0.0898 0.025 Uiso calc R 1 1 . .
    C C9 0.2701(3) 0.3095(3) 0.00817(15) 0.0199(5) Uani d . 1 1 . .
    H H9A 0.2553 0.2235 0.0362 0.024 Uiso calc R 1 1 . .
    C C10 0.2715(3) 0.4492(3) 0.03924(14) 0.0172(5) Uani d . 1 1 . .
    C C11 0.2750(3) 0.6401(3) 0.11360(15) 0.0197(5) Uani d . 1 1 . .
    H H11A 0.2722 0.6979 0.1566 0.024 Uiso calc R 1 1 . .
    C C12 0.2412(3) 0.3977(3) 0.17406(14) 0.0197(5) Uani d . 1 1 . .
    H H12A 0.2731 0.4515 0.2198 0.024 Uiso calc R 1 1 . .
    H H12B 0.3164 0.3125 0.1713 0.024 Uiso calc R 1 1 . .
    C C13 0.0641(3) 0.3427(3) 0.17592(14) 0.0208(5) Uani d . 1 1 . .
    H H13A 0.0267 0.3006 0.1278 0.025 Uiso calc R 1 1 . .
    H H13B -0.0093 0.4262 0.1856 0.025 Uiso calc R 1 1 . .
    C C14 0.0517(4) 0.2262(3) 0.23502(16) 0.0276(6) Uani d . 1 1 . .
    H H14A -0.0607 0.1865 0.2324 0.041 Uiso calc R 1 1 . .
    H H14B 0.0779 0.2705 0.2832 0.041 Uiso calc R 1 1 . .
    H H14C 0.1301 0.1468 0.2274 0.041 Uiso calc R 1 1 . .
    H H1W1 0.377(6) 0.792(5) 0.264(2) 0.050(12) Uiso d . 1 1 . .
    H H2W1 0.392(6) 0.920(5) 0.220(2) 0.046(12) Uiso d . 1 1 . .
loop_
    _atom_site_aniso_label
    _atom_site_aniso_U_11
    _atom_site_aniso_U_22
    _atom_site_aniso_U_33
    _atom_site_aniso_U_12
    _atom_site_aniso_U_13
    _atom_site_aniso_U_23
    Cl1 0.0237(4) 0.0186(4) 0.0300(4) -0.0012(2) 0.0043(3) -0.0029(2)
    O1W 0.0269(11) 0.0265(12) 0.0276(11) -0.0050(9) 0.0037(8) -0.0007(9)
    N1 0.0159(10) 0.0109(10) 0.0254(11) 0.0014(8) 0.0009(8) -0.0022(8)
    N2 0.0163(10) 0.0152(11) 0.0219(11) 0.0002(8) 0.0001(8) -0.0025(8)
    C1 0.0189(12) 0.0129(12) 0.0289(14) -0.0010(9) 0.0052(10) -0.0004(10)
    C2 0.0162(11) 0.0066(11) 0.0300(14) -0.0004(8) 0.0041(9) -0.0003(9)
    C3 0.0210(12) 0.0111(12) 0.0281(13) -0.0007(9) 0.0024(10) -0.0003(10)
    C4 0.0173(12) 0.0119(12) 0.0328(14) 0.0002(9) 0.0032(10) 0.0003(10)
    C5 0.0116(11) 0.0110(12) 0.0280(13) 0.0000(8) -0.0012(9) -0.0017(9)
    C6 0.0154(12) 0.0143(12) 0.0281(14) -0.0004(9) -0.0010(9) 0.0032(10)
    C7 0.0184(12) 0.0169(13) 0.0242(13) -0.0016(9) -0.0004(9) -0.0020(10)
    C8 0.0204(12) 0.0159(13) 0.0251(13) -0.0017(10) -0.0010(9) -0.0038(10)
    C9 0.0171(11) 0.0124(12) 0.0301(14) -0.0004(9) 0.0013(9) 0.0013(10)
    C10 0.0122(11) 0.0168(13) 0.0224(13) 0.0013(9) -0.0010(9) -0.0009(10)
    C11 0.0142(11) 0.0191(13) 0.0257(13) 0.0028(9) 0.0001(9) -0.0029(10)
    C12 0.0186(12) 0.0179(13) 0.0223(13) 0.0027(9) -0.0013(9) 0.0042(10)
    C13 0.0175(12) 0.0221(14) 0.0227(13) 0.0023(10) 0.0017(9) -0.0001(10)
    C14 0.0257(14) 0.0284(16) 0.0291(15) 0.0031(11) 0.0054(11) 0.0054(12)
_geom_special_details
;
All e.s.d.'s (except the e.s.d. in the dihedral angle between two l.s. planes)
are estimated using the full covariance matrix. The cell e.s.d.'s are taken
into account individually in the estimation of e.s.d.'s in distances, angles
and torsion angles; correlations between e.s.d.'s in cell parameters are only
used when they are defined by crystal symmetry. An approximate (isotropic)
treatment of cell e.s.d.'s is used for estimating e.s.d.'s involving l.s.
planes.
;
loop_
    _geom_bond_atom_site_label_1
    _geom_bond_atom_site_label_2
    _geom_bond_site_symmetry_2
    _geom_bond_distance
    _geom_bond_publ_flag
    O1W H1W1 . 0.93(5) ?
    O1W H2W1 . 0.84(5) ?
    N1 C11 . 1.337(3) ?
    N1 C5 . 1.395(3) ?
    N1 C4 . 1.478(3) ?
    N2 C11 . 1.326(4) ?
    N2 C10 . 1.395(3) ?
    N2 C12 . 1.472(3) ?
    C1 C3 3_575 1.392(4) ?
    C1 C2 . 1.393(4) ?
    C1 H1A . 0.9500 ?
    C2 C3 . 1.397(4) ?
    C2 C4 . 1.517(3) ?
    C3 C1 3_575 1.392(4) ?
    C3 H3A . 0.9500 ?
    C4 H4A . 0.9900 ?
    C4 H4B . 0.9900 ?
    C5 C6 . 1.391(4) ?
    C5 C10 . 1.397(4) ?
    C6 C7 . 1.382(4) ?
    C6 H6A . 0.9500 ?
    C7 C8 . 1.407(4) ?
    C7 H7A . 0.9500 ?
    C8 C9 . 1.390(4) ?
    C8 H8A . 0.9500 ?
    C9 C10 . 1.393(4) ?
    C9 H9A . 0.9500 ?
    C11 H11A . 0.9500 ?
    C12 C13 . 1.526(4) ?
    C12 H12A . 0.9900 ?
    C12 H12B . 0.9900 ?
    C13 C14 . 1.526(4) ?
    C13 H13A . 0.9900 ?
    C13 H13B . 0.9900 ?
    C14 H14A . 0.9800 ?
    C14 H14B . 0.9800 ?
    C14 H14C . 0.9800 ?
loop_
    _geom_angle_atom_site_label_1
    _geom_angle_atom_site_label_2
    _geom_angle_atom_site_label_3
    _geom_angle_site_symmetry_1
    _geom_angle_site_symmetry_3
    _geom_angle
    _geom_angle_publ_flag
    H1W1 O1W H2W1 . . 107(4) ?
    C11 N1 C5 . . 108.4(2) ?
    C11 N1 C4 . . 125.4(2) ?
    C5 N1 C4 . . 126.2(2) ?
    C11 N2 C10 . . 108.5(2) ?
    C11 N2 C12 . . 126.1(2) ?
    C10 N2 C12 . . 125.4(2) ?
    C3 C1 C2 3_575 . 120.2(2) ?
    C3 C1 H1A 3_575 . 119.9 ?
    C2 C1 H1A . . 119.9 ?
    C1 C2 C3 . . 119.7(2) ?
    C1 C2 C4 . . 120.4(2) ?
    C3 C2 C4 . . 119.9(2) ?
    C1 C3 C2 3_575 . 120.1(3) ?
    C1 C3 H3A 3_575 . 120.0 ?
    C2 C3 H3A . . 120.0 ?
    N1 C4 C2 . . 112.0(2) ?
    N1 C4 H4A . . 109.2 ?
    C2 C4 H4A . . 109.2 ?
    N1 C4 H4B . . 109.2 ?
    C2 C4 H4B . . 109.2 ?
    H4A C4 H4B . . 107.9 ?
    C6 C5 N1 . . 131.8(2) ?
    C6 C5 C10 . . 121.8(2) ?
    N1 C5 C10 . . 106.3(2) ?
    C7 C6 C5 . . 116.4(2) ?
    C7 C6 H6A . . 121.8 ?
    C5 C6 H6A . . 121.8 ?
    C6 C7 C8 . . 122.0(2) ?
    C6 C7 H7A . . 119.0 ?
    C8 C7 H7A . . 119.0 ?
    C9 C8 C7 . . 121.6(2) ?
    C9 C8 H8A . . 119.2 ?
    C7 C8 H8A . . 119.2 ?
    C8 C9 C10 . . 116.2(2) ?
    C8 C9 H9A . . 121.9 ?
    C10 C9 H9A . . 121.9 ?
    C9 C10 N2 . . 131.5(2) ?
    C9 C10 C5 . . 122.0(2) ?
    N2 C10 C5 . . 106.5(2) ?
    N2 C11 N1 . . 110.3(2) ?
    N2 C11 H11A . . 124.8 ?
    N1 C11 H11A . . 124.8 ?
    N2 C12 C13 . . 111.8(2) ?
    N2 C12 H12A . . 109.3 ?
    C13 C12 H12A . . 109.3 ?
    N2 C12 H12B . . 109.3 ?
    C13 C12 H12B . . 109.3 ?
    H12A C12 H12B . . 107.9 ?
    C12 C13 C14 . . 110.9(2) ?
    C12 C13 H13A . . 109.5 ?
    C14 C13 H13A . . 109.5 ?
    C12 C13 H13B . . 109.5 ?
    C14 C13 H13B . . 109.5 ?
    H13A C13 H13B . . 108.1 ?
    C13 C14 H14A . . 109.5 ?
    C13 C14 H14B . . 109.5 ?
    H14A C14 H14B . . 109.5 ?
    C13 C14 H14C . . 109.5 ?
    H14A C14 H14C . . 109.5 ?
    H14B C14 H14C . . 109.5 ?
loop_
    _geom_torsion_atom_site_label_1
    _geom_torsion_atom_site_label_2
    _geom_torsion_atom_site_label_3
    _geom_torsion_atom_site_label_4
    _geom_torsion_site_symmetry_1
    _geom_torsion_site_symmetry_2
    _geom_torsion_site_symmetry_3
    _geom_torsion_site_symmetry_4
    _geom_torsion
    _geom_torsion_publ_flag
    C3 C1 C2 C3 3_575 . . . -0.1(4) ?
    C3 C1 C2 C4 3_575 . . . -179.4(2) ?
    C1 C2 C3 C1 . . . 3_575 0.1(4) ?
    C4 C2 C3 C1 . . . 3_575 179.4(2) ?
    C11 N1 C4 C2 . . . . -86.9(3) ?
    C5 N1 C4 C2 . . . . 94.0(3) ?
    C1 C2 C4 N1 . . . . -103.9(3) ?
    C3 C2 C4 N1 . . . . 76.9(3) ?
    C11 N1 C5 C6 . . . . -176.6(3) ?
    C4 N1 C5 C6 . . . . 2.6(4) ?
    C11 N1 C5 C10 . . . . 0.1(3) ?
    C4 N1 C5 C10 . . . . 179.3(2) ?
    N1 C5 C6 C7 . . . . 176.8(2) ?
    C10 C5 C6 C7 . . . . 0.6(4) ?
    C5 C6 C7 C8 . . . . -0.2(4) ?
    C6 C7 C8 C9 . . . . -0.1(4) ?
    C7 C8 C9 C10 . . . . 0.1(4) ?
    C8 C9 C10 N2 . . . . -177.0(2) ?
    C8 C9 C10 C5 . . . . 0.2(4) ?
    C11 N2 C10 C9 . . . . 177.2(3) ?
    C12 N2 C10 C9 . . . . -1.1(4) ?
    C11 N2 C10 C5 . . . . -0.3(3) ?
    C12 N2 C10 C5 . . . . -178.6(2) ?
    C6 C5 C10 C9 . . . . -0.6(4) ?
    N1 C5 C10 C9 . . . . -177.7(2) ?
    C6 C5 C10 N2 . . . . 177.2(2) ?
    N1 C5 C10 N2 . . . . 0.1(3) ?
    C10 N2 C11 N1 . . . . 0.3(3) ?
    C12 N2 C11 N1 . . . . 178.6(2) ?
    C5 N1 C11 N2 . . . . -0.3(3) ?
    C4 N1 C11 N2 . . . . -179.5(2) ?
    C11 N2 C12 C13 . . . . 104.6(3) ?
    C10 N2 C12 C13 . . . . -77.4(3) ?
    N2 C12 C13 C14 . . . . 172.3(2) ?
loop_
    _geom_hbond_atom_site_label_D
    _geom_hbond_atom_site_label_H
    _geom_hbond_atom_site_label_A
    _geom_hbond_site_symmetry_A
    _geom_hbond_distance_DH
    _geom_hbond_distance_HA
    _geom_hbond_distance_DA
    _geom_hbond_angle_DHA
    _geom_hbond_publ_flag
    O1W H1W1 Cl1 . 0.93(4) 2.29(4) 3.200(3) 166(4) yes
    O1W H2W1 Cl1 2_655 0.84(5) 2.30(4) 3.130(3) 170(4) yes
    C1 H1A Cl1 4_575 0.95 2.81 3.677(3) 153 yes
    C4 H4B Cl1 2_655 0.99 2.77 3.741(3) 167 yes
    C6 H6A Cl1 4_575 0.95 2.76 3.691(3) 165 yes
    C11 H11A O1W . 0.95 2.14 3.059(4) 163 yes
    C12 H12A Cl1 . 0.99 2.79 3.747(3) 164 yes
    C12 H12B Cl1 2_645 0.99 2.75 3.740(3) 175 yes
