# Supplementary material for: 3,3′-[1,4-Phenyl­enebis(methyl­ene)]­bis­(1-propyl­benzimidazolium) dichloride dihydrate
Source: Acta Crystallogr Sect E Struct Rep Online. 2012 Feb 24;68(Pt 3):o845–6. doi: 10.1107/S1600536812007738 (PMC3297903; doi:10.1107/S1600536812007738)
Supplement: Supplementary file 2 [file e-68-0o845-Isup2.hkl]

# 
# h,k,l, Fc-squared, Fo-squared, sigma(Fo-squared) and status flag 
# 
data_I
_shelx_title ' lad28br_0m in P2(1)/c (100K)' 
_shelx_refln_list_code          4 
_shelx_F_calc_maximum      159.81 
_exptl_crystal_F_000       564.00 
_reflns_d_resolution_high  0.7697 
 
loop_ 
 _symmetry_equiv_pos_as_xyz 
 'x, y, z' 
 '-x, y+1/2, -z+1/2' 
 '-x, -y, -z' 
 'x, -y-1/2, z-1/2' 
 
_cell_length_a     8.1177 
_cell_length_b     9.1042 
_cell_length_c    18.3548 
_cell_angle_alpha  90.000 
_cell_angle_beta   94.323 
_cell_angle_gamma  90.000 
 
_shelx_F_squared_multiplier     1.000 
 
loop_ 
 _refln_index_h 
 _refln_index_k 
 _refln_index_l 
 _refln_F_squared_calc 
 _refln_F_squared_meas 
 _refln_F_squared_sigma 
 _refln_observed_status 
   1   0   0     1076.08     1857.07    100.04 o 
   2   0   0    13968.19    23038.86   1339.93 o 
   3   0   0    11176.98    19117.91    600.20 o 
   4   0   0     3861.52     6331.93    147.67 o 
   5   0   0     9569.20    16990.71    526.28 o 
   6   0   0      438.68      656.92     22.79 o 
   7   0   0     1576.22     2422.76     68.47 o 
   8   0   0     1414.31     2066.11    114.75 o 
   9   0   0      109.74      121.20     11.23 o 
  10   0   0      133.79      209.04     22.59 o 
   1   1   0     1103.83     1287.52    158.72 o 
   2   1   0     4099.90     5833.85    274.78 o 
   3   1   0      174.32      223.37      5.52 o 
   4   1   0      144.38      199.51      5.62 o 
   5   1   0      317.92      464.05     14.69 o 
   6   1   0     1154.34     1596.41     47.31 o 
   7   1   0      502.30      714.16     16.80 o 
   8   1   0       60.75       95.91      6.84 o 
   9   1   0       41.20       60.84      5.75 o 
  10   1   0       26.56       25.44      6.87 o 
   0   2   0     2999.91     3116.14    144.10 o 
   2   2   0        0.30        0.03      0.65 o 
   3   2   0      747.39      820.12     24.52 o 
   4   2   0        0.05        1.43      1.09 o 
   5   2   0       32.38       41.37      2.81 o 
   6   2   0       69.45       86.06      4.58 o 
   7   2   0       20.20       31.51      3.89 o 
   8   2   0        1.36        4.92      2.63 o 
   9   2   0       72.90       88.49      8.31 o 
  10   2   0       67.43       91.32     11.48 o 
   1   3   0     3541.12     3697.23    181.74 o 
   2   3   0      133.83      105.88      4.19 o 
   3   3   0     3226.01     3101.26     62.03 o 
   4   3   0        0.87        0.65      0.94 o 
   5   3   0      437.32      413.73      9.58 o 
   6   3   0     1062.60     1036.32     22.17 o 
   7   3   0     1082.86     1073.02     27.37 o 
   8   3   0       10.21        9.33      3.44 o 
   9   3   0        2.75        9.03      3.85 o 
  10   3   0       16.99       16.94      5.28 o 
   0   4   0     2567.20     2514.62     73.48 o 
   1   4   0     3140.91     3054.27     64.65 o 
   2   4   0       40.18       53.28      2.75 o 
   3   4   0        2.07        4.15      1.09 o 
   4   4   0        0.05       -0.48      0.97 o 
   5   4   0       79.60       75.50      4.09 o 
   6   4   0      198.27      181.31      6.72 o 
   7   4   0      137.35      133.51      6.58 o 
   8   4   0      223.74      208.50      9.91 o 
   9   4   0      276.34      279.99     17.40 o 
   1   5   0      283.55      287.91      7.56 o 
   2   5   0     1625.21     1661.45     30.12 o 
   3   5   0     1640.87     1576.49     33.32 o 
   4   5   0      311.29      271.01      7.57 o 
   5   5   0       49.75       36.78      3.18 o 
   6   5   0       28.88       25.59      3.03 o 
   7   5   0        0.47        1.84      1.80 o 
   8   5   0       54.94       52.58      5.41 o 
   9   5   0        0.01       -1.50      3.03 o 
   0   6   0      592.12      434.07     13.76 o 
   1   6   0      720.74      598.94     14.03 o 
   2   6   0      641.71      668.64     14.47 o 
   3   6   0      728.95      701.12     18.45 o 
   4   6   0        4.18        4.38      2.03 o 
   5   6   0       26.60       33.06      4.10 o 
   6   6   0       80.89       78.36      5.67 o 
   7   6   0      123.20      118.79      8.58 o 
   8   6   0      109.37      116.22      9.60 o 
   9   6   0      274.13      228.46     12.50 o 
   1   7   0       75.43      117.62     12.15 o 
   2   7   0      694.66      745.22     25.13 o 
   3   7   0        2.16       14.58      4.98 o 
   4   7   0      385.89      336.77     15.86 o 
   5   7   0      205.08      248.04     15.41 o 
   6   7   0      572.36      585.01     21.54 o 
   7   7   0       88.47      100.09      8.81 o 
   8   7   0       13.78       12.33      4.21 o 
   0   8   0      812.20     1035.14     46.17 o 
   1   8   0        3.50        7.13     11.62 o 
   2   8   0      211.90      301.69     13.64 o 
   3   8   0       81.80       77.89      5.78 o 
   4   8   0        0.78       18.93      7.00 o 
   5   8   0      408.80      356.58     18.21 o 
   6   8   0       46.88       47.01      6.01 o 
   7   8   0      307.52      229.13     11.98 o 
   1   9   0       26.57       40.86     11.28 o 
   2   9   0       13.83       76.97      8.38 o 
   3   9   0      233.47      243.78     14.52 o 
   4   9   0      755.65      734.96     30.24 o 
   5   9   0       37.31       60.72      6.92 o 
   6   9   0      158.92      161.47     10.21 o 
   0  10   0      108.17      133.84     20.03 o 
   1  10   0      499.58      537.78     23.33 o 
   2  10   0        1.81        8.06      4.23 o 
   3  10   0      182.66      179.43     12.20 o 
   4  10   0      328.96      381.87     20.97 o 
   5  10   0       36.44       31.91      6.55 o 
   1  11   0      156.70      159.98     16.41 o 
   2  11   0       22.93       46.55     13.75 o 
   3  11   0      247.06      303.50     21.00 o 
 -10   1   1        0.10        3.35      3.58 o 
  -9   1   1        0.01       -1.58      2.73 o 
  -8   1   1        3.37        1.46      2.76 o 
  -7   1   1       71.91      113.07      5.62 o 
  -6   1   1      523.99      744.25     18.81 o 
  -5   1   1      771.50     1111.03     25.22 o 
  -4   1   1       88.83      188.23      5.14 o 
  -3   1   1     4622.67     6311.99    165.38 o 
  -2   1   1    12000.64    14192.82    753.85 o 
  -1   1   1      260.27      285.02     43.82 o 
   0   1   1     1220.76     1098.02     36.42 o 
   1   1   1     3150.78     3061.95     92.75 o 
   2   1   1    15699.56    17194.89    980.60 o 
   3   1   1     3629.39     4501.97    139.56 o 
   4   1   1     7913.54    10642.08    376.08 o 
   5   1   1     5420.10     7286.19    185.02 o 
   6   1   1      129.89      198.65      6.28 o 
   7   1   1      674.94      904.18     23.88 o 
   8   1   1      191.11      249.84      9.92 o 
   9   1   1      809.94     1003.44     27.67 o 
  10   1   1      464.48      614.17     29.21 o 
 -10   2   1       30.22       41.39      6.61 o 
  -9   2   1      175.48      218.52      9.52 o 
  -8   2   1      206.72      253.13     13.31 o 
  -7   2   1      663.91      775.76     19.25 o 
  -6   2   1      236.66      307.80     11.47 o 
  -5   2   1      232.46      255.65     11.79 o 
  -4   2   1        0.62        1.74      0.97 o 
  -3   2   1       89.07      103.19      3.79 o 
  -2   2   1     2421.17     2400.52     60.55 o 
  -1   2   1       64.57       57.06      6.38 o 
   0   2   1        0.62       -0.06      0.93 o 
   1   2   1     8139.01     8549.75    348.54 o 
   2   2   1     1056.27     1091.15     42.70 o 
   3   2   1     4893.96     5164.15    161.10 o 
   4   2   1      416.60      462.04     16.76 o 
   5   2   1      206.93      237.90      7.13 o 
   6   2   1        4.34        6.50      1.88 o 
   7   2   1      120.33      151.08      7.03 o 
   8   2   1        1.19        2.78      2.46 o 
   9   2   1        1.73       -0.18      3.52 o 
  10   2   1       17.26       19.44      5.00 o 
 -10   3   1        2.29        0.19      4.93 o 
  -9   3   1      169.47      174.71      9.04 o 
  -8   3   1        5.00        1.86      2.54 o 
  -7   3   1        4.74        8.30      2.47 o 
  -6   3   1       87.23       88.69      4.89 o 
  -5   3   1        5.18        3.05      1.37 o 
  -4   3   1        9.99       11.86      1.51 o 
  -3   3   1      380.27      365.75      9.08 o 
  -2   3   1      302.80      327.86      7.94 o 
  -1   3   1      576.03      600.45     19.95 o 
   0   3   1     1182.46     1162.91     29.36 o 
   1   3   1     1887.42     1953.28     56.09 o 
   2   3   1      130.94      130.41      3.79 o 
   3   3   1      101.70      119.73      3.65 o 
   4   3   1       77.98       75.99      3.17 o 
   5   3   1      773.39      811.88     17.76 o 
   6   3   1      213.93      205.17      9.32 o 
   7   3   1        1.20       -0.24      2.86 o 
   8   3   1        6.94        2.86      2.82 o 
   9   3   1      147.20      164.27      9.72 o 
  10   3   1       44.76       53.92      7.01 o 
  -9   4   1      491.72      436.98     18.24 o 
  -8   4   1      234.82      226.66      9.93 o 
  -7   4   1        0.95        1.55      2.28 o 
  -6   4   1       14.96       11.19      2.37 o 
  -5   4   1       83.40       82.63      3.93 o 
  -4   4   1      565.58      550.30     11.09 o 
  -3   4   1       70.30       70.38      3.12 o 
  -2   4   1     2668.20     2693.36     59.06 o 
  -1   4   1       83.32       65.82      3.72 o 
   0   4   1      116.29      112.93      3.76 o 
   1   4   1     2249.95     2172.19     59.04 o 
   2   4   1      117.49       83.73      3.16 o 
   3   4   1     1463.83     1365.18     25.00 o 
   4   4   1       52.34       53.53      3.00 o 
   5   4   1      141.61      138.01      5.06 o 
   6   4   1      102.68      105.25      5.47 o 
   7   4   1        0.13        1.30      2.10 o 
   8   4   1       56.10       56.96      6.15 o 
   9   4   1       24.83       16.83      4.09 o 
  -9   5   1      179.72      148.21      8.60 o 
  -8   5   1       99.27       86.02      7.04 o 
  -7   5   1      101.78       87.86      5.91 o 
  -6   5   1       11.38        7.87      2.14 o 
  -5   5   1     1198.02     1009.68     21.66 o 
  -4   5   1     1990.50     1861.13     36.89 o 
  -3   5   1     1195.13     1046.90     21.59 o 
  -2   5   1       16.50       31.11      2.10 o 
  -1   5   1      334.74      282.69      7.99 o 
   0   5   1     1334.86     1322.82     25.17 o 
   1   5   1      646.05      644.98     14.52 o 
   2   5   1      108.13      129.38      3.88 o 
   3   5   1      197.60      175.14      5.48 o 
   4   5   1      335.09      288.37      8.54 o 
   5   5   1      521.28      415.38     10.65 o 
   6   5   1      154.96      158.19      5.92 o 
   7   5   1      792.71      667.57     19.15 o 
   8   5   1       63.27       77.60      7.29 o 
   9   5   1       34.32       33.66      4.96 o 
  -9   6   1       17.56       19.15      4.77 o 
  -8   6   1       26.16       26.20      5.23 o 
  -7   6   1      381.76      337.32     14.40 o 
  -6   6   1        9.52        9.03      2.61 o 
  -5   6   1        4.82        7.99      2.43 o 
  -4   6   1       60.16       69.50      5.52 o 
  -3   6   1      198.25      195.55      6.68 o 
  -2   6   1       42.49       56.11      3.40 o 
  -1   6   1      510.80      477.30     12.61 o 
   0   6   1       94.99       95.65      3.49 o 
   1   6   1       19.80       25.12      2.60 o 
   2   6   1      959.11      969.58     21.85 o 
   3   6   1      296.27      265.32      9.71 o 
   4   6   1      240.99      238.99      8.67 o 
   5   6   1      275.75      257.75     12.53 o 
   6   6   1       48.24       71.34      6.25 o 
   7   6   1       34.23       40.39      4.63 o 
   8   6   1      150.86      145.54      8.74 o 
   9   6   1        6.71        7.76      4.50 o 
  -8   7   1      557.14      481.43     25.45 o 
  -7   7   1      183.21      167.50      9.75 o 
  -6   7   1        0.39        7.51      4.41 o 
  -5   7   1      454.08      394.51     25.13 o 
  -4   7   1      145.42      164.06     25.93 o 
  -3   7   1     2060.08     1883.34     44.36 o 
  -2   7   1     1524.85     1535.19     49.87 o 
  -1   7   1      199.55      223.04     12.18 o 
   0   7   1      153.16      129.41      6.54 o 
   1   7   1       46.82       55.76      5.82 o 
   2   7   1      229.65      231.16      7.52 o 
   3   7   1      784.96      744.22     27.91 o 
   4   7   1      591.50      511.19     15.07 o 
   5   7   1      397.97      326.24     11.26 o 
   6   7   1      399.71      364.71     13.73 o 
   7   7   1        0.12        5.30      4.44 o 
   8   7   1        6.91       13.00      9.70 o 
  -7   8   1       11.83       63.36     35.41 o 
  -6   8   1       56.00       60.61      6.96 o 
  -5   8   1       15.01      151.77     18.30 o 
  -4   8   1      625.49      540.98     19.82 o 
  -3   8   1        0.01       16.10      4.31 o 
  -2   8   1      274.19      343.43     10.70 o 
  -1   8   1      426.82      418.97     15.84 o 
   0   8   1      925.01     1070.36     38.55 o 
   1   8   1       33.66       41.25      4.97 o 
   2   8   1      965.87     1081.65     49.03 o 
   3   8   1        7.68       16.61      2.83 o 
   4   8   1     1141.15     1120.23     31.34 o 
   5   8   1       56.98      172.35     19.82 o 
   6   8   1       32.01       39.94      5.27 o 
   7   8   1        0.00       66.61      9.64 o 
  -6   9   1      122.03      138.90     11.63 o 
  -5   9   1       86.43      132.03      9.52 o 
  -4   9   1      329.46      681.83     31.34 o 
  -3   9   1      155.63      225.51     13.33 o 
  -2   9   1      144.82      134.00     10.41 o 
  -1   9   1      396.68      374.36     16.28 o 
   0   9   1       23.58       32.41      7.53 o 
   1   9   1        9.91       25.11      6.77 o 
   2   9   1      115.49      240.14     13.33 o 
   3   9   1        3.18       21.37      5.02 o 
   5   9   1        0.26        2.92      3.19 o 
   6   9   1       77.72       83.92      9.80 o 
  -5  10   1       25.79       41.48      8.20 o 
  -4  10   1      139.95      255.14     15.18 o 
  -3  10   1        0.33       97.26     14.03 o 
  -2  10   1        1.77        3.13      3.47 o 
  -1  10   1      148.11      429.87     25.44 o 
   0  10   1       58.35      105.25      8.91 o 
   1  10   1      135.48      130.71     13.95 o 
   2  10   1        3.55       25.46     10.13 o 
   3  10   1        6.75      239.44     23.95 o 
   4  10   1      279.96      270.43     19.09 o 
   5  10   1        0.08       17.35     10.90 o 
  -3  11   1      470.11      528.24     21.82 o 
  -2  11   1      462.71      441.77     18.45 o 
  -1  11   1      353.12      387.64     19.21 o 
   0  11   1       92.78       99.79     10.39 o 
   1  11   1        0.40       27.06     19.66 o 
   2  11   1       17.96       24.20      6.10 o 
   3  11   1       32.32       51.34      9.36 o 
 -10   0   2       46.91       66.32     10.83 o 
  -9   0   2      179.85      218.28     18.34 o 
  -8   0   2      890.72     1244.54     47.02 o 
  -7   0   2       10.23       20.57      4.10 o 
  -6   0   2      882.19     1384.05     40.53 o 
  -5   0   2      574.17      966.04     25.45 o 
  -4   0   2     2705.40     4203.63    159.30 o 
  -3   0   2      750.90      851.97    118.93 o 
  -2   0   2     4497.20     5744.82    800.31 o 
   0   0   2     5833.44     5001.08    186.74 o 
   2   0   2    25540.40    27227.82   1454.93 o 
   3   0   2     7940.53     9226.98    568.72 o 
   4   0   2      990.17     1079.93     30.76 o 
   5   0   2     3124.74     4900.00    211.15 o 
   6   0   2      719.65      998.20     45.00 o 
   7   0   2     3691.85     4364.49    336.98 o 
   8   0   2      406.86      548.85     23.56 o 
   9   0   2      917.99     1094.07     55.71 o 
  10   0   2      840.36     1040.16     50.79 o 
 -10   1   2      135.83      178.59     10.81 o 
  -9   1   2       20.53       23.59      4.42 o 
  -8   1   2        5.44        9.01      2.48 o 
  -7   1   2       39.45       62.27      4.45 o 
  -6   1   2        3.44        4.21      1.72 o 
  -5   1   2      161.44      247.01      6.85 o 
  -4   1   2      655.14      857.48     39.61 o 
  -3   1   2      215.19      245.99     12.40 o 
  -2   1   2     9827.25    12498.37    762.08 o 
  -1   1   2      343.36      310.35      8.77 o 
   0   1   2      139.88      159.29      5.00 o 
   1   1   2       71.58       82.52      4.25 o 
   2   1   2      421.16      455.61     11.82 o 
   3   1   2     2333.67     2653.05     76.10 o 
   4   1   2      467.08      577.47     18.77 o 
   5   1   2      365.57      501.91     21.84 o 
   6   1   2      476.10      583.28     24.43 o 
   7   1   2      196.75      236.65     10.18 o 
   8   1   2       56.96       79.53      5.92 o 
   9   1   2      283.07      304.96     14.41 o 
  10   1   2      241.82      282.30     12.89 o 
 -10   2   2       81.26       95.14      7.88 o 
  -9   2   2        2.65        0.00      2.79 o 
  -8   2   2       54.05       67.12      6.14 o 
  -7   2   2      875.03     1106.04     46.63 o 
  -6   2   2       95.01       97.74      4.62 o 
  -5   2   2        1.93        3.65      1.16 o 
  -4   2   2      274.86      345.56      9.12 o 
  -3   2   2      521.75      608.40     14.85 o 
  -2   2   2     1682.20     1718.42     59.16 o 
  -1   2   2     3236.59     3383.72    110.91 o 
   0   2   2     1584.95     1568.70     43.90 o 
   1   2   2     3601.81     3822.89    140.16 o 
   2   2   2       46.95       37.81      3.88 o 
   3   2   2      977.39      961.99     22.16 o 
   4   2   2      249.77      254.36      6.24 o 
   5   2   2      122.81      150.59      4.83 o 
   6   2   2      240.84      271.12     13.01 o 
   7   2   2       64.50       72.52      5.03 o 
   8   2   2      228.05      237.89     10.18 o 
   9   2   2      276.29      296.00     17.13 o 
  10   2   2        2.62       -0.04      3.53 o 
 -10   3   2       74.39       96.42      9.27 o 
  -9   3   2       90.25      110.03      8.70 o 
  -8   3   2        3.72        4.99      2.74 o 
  -7   3   2        2.51        3.53      1.98 o 
  -6   3   2      143.44      149.04      5.87 o 
  -5   3   2      575.73      553.19     13.56 o 
  -4   3   2     1089.85     1079.20     21.98 o 
  -3   3   2     2065.17     1939.06     52.97 o 
  -2   3   2     1359.48     1299.88     29.10 o 
  -1   3   2      114.95       98.20      3.30 o 
   0   3   2     3083.80     3065.89     68.90 o 
   1   3   2     4419.69     4392.38    133.85 o 
   2   3   2       88.28       96.29      3.76 o 
   3   3   2       11.52       18.93      1.68 o 
   4   3   2       50.88       49.28      2.65 o 
   5   3   2      136.27      141.30      4.71 o 
   6   3   2      165.05      141.69      5.47 o 
   7   3   2      485.42      489.41     13.44 o 
   8   3   2      227.77      205.74      9.89 o 
   9   3   2      309.31      330.28     14.53 o 
  10   3   2       59.56       64.90      7.09 o 
  -9   4   2      176.36      169.23      8.84 o 
  -8   4   2       47.85       53.32      5.32 o 
  -7   4   2      128.19      141.36      7.40 o 
  -6   4   2      395.84      334.73      9.17 o 
  -5   4   2      101.28       96.32      4.04 o 
  -4   4   2      121.13      104.56      4.07 o 
  -3   4   2      152.67      116.87      4.27 o 
  -2   4   2      231.35      209.33      6.48 o 
  -1   4   2      121.96      100.69      3.49 o 
   0   4   2     1079.92     1032.46     22.56 o 
   1   4   2      160.77      153.30      5.54 o 
   2   4   2      189.94      184.14      6.54 o 
   3   4   2      274.97      242.39      6.10 o 
   4   4   2      708.51      624.12     12.99 o 
   5   4   2      570.30      528.80     12.56 o 
   6   4   2        4.72        9.51      2.26 o 
   7   4   2      148.73      121.58      8.52 o 
   8   4   2        1.50       -4.10      2.95 o 
   9   4   2        0.32        0.11      3.12 o 
  -9   5   2        0.01        9.57      3.31 o 
  -8   5   2       23.81       22.95      3.54 o 
  -7   5   2      300.13      260.53      9.49 o 
  -6   5   2        3.20        6.71      2.58 o 
  -5   5   2      296.70      246.13      7.93 o 
  -4   5   2      534.01      535.18     13.30 o 
  -3   5   2      117.65      133.53      5.01 o 
  -2   5   2        7.64       15.81      1.81 o 
  -1   5   2       25.18       26.61      2.22 o 
   0   5   2      325.74      353.25      9.06 o 
   1   5   2      899.34      912.12     23.37 o 
   2   5   2      896.01      947.22     20.27 o 
   3   5   2       91.96       90.92      4.29 o 
   4   5   2        2.51        1.71      1.40 o 
   5   5   2        8.16       10.55      2.06 o 
   6   5   2       14.92       15.43      3.12 o 
   7   5   2       71.33       75.92      6.67 o 
   8   5   2        6.36       11.11      3.77 o 
   9   5   2       20.23       25.33      4.83 o 
  -9   6   2       14.63       14.37      4.48 o 
  -8   6   2       45.61       47.61      7.04 o 
  -7   6   2      394.15      360.60     15.72 o 
  -6   6   2     1289.72     1088.94     30.36 o 
  -5   6   2      590.89      502.05     15.91 o 
  -4   6   2      395.35      381.86     11.59 o 
  -3   6   2       85.94       83.96      4.04 o 
  -2   6   2      145.81      139.50      4.76 o 
  -1   6   2      299.78      295.43      8.40 o 
   0   6   2      165.17      168.10      5.19 o 
   1   6   2     2136.27     2072.33     46.17 o 
   2   6   2     1103.46      999.19     22.15 o 
   3   6   2      148.17      129.91      7.97 o 
   4   6   2      148.08      136.67      6.34 o 
   5   6   2      455.10      411.89     12.81 o 
   6   6   2      133.95      125.37      6.08 o 
   7   6   2      385.72      312.27     11.42 o 
   8   6   2        7.79       10.86      3.38 o 
  -8   7   2        0.60        4.95      6.09 o 
  -7   7   2       33.04       48.83      7.74 o 
  -6   7   2       10.93       17.19      4.21 o 
  -5   7   2        2.00       -1.58      4.79 o 
  -4   7   2      160.12      162.63     10.71 o 
  -3   7   2      927.10      932.34     61.10 o 
  -2   7   2      120.47      103.14      7.42 o 
  -1   7   2      355.42      321.54     10.12 o 
   0   7   2      551.57      505.56     17.35 o 
   1   7   2      415.73      420.53     12.07 o 
   2   7   2       55.24       91.38      6.54 o 
   3   7   2      283.66      278.41     10.56 o 
   4   7   2      117.73      118.27      9.00 o 
   5   7   2        0.15        1.07      3.71 o 
   6   7   2       35.81       49.24      9.72 o 
   7   7   2      383.19      346.94     15.46 o 
   8   7   2      402.61      369.82     16.64 o 
  -7   8   2      198.94      177.03     10.23 o 
  -6   8   2       83.73      116.74      9.96 o 
  -5   8   2      649.38      562.09     20.64 o 
  -3   8   2      574.54      528.33     19.16 o 
  -2   8   2      293.71      329.94     26.31 o 
  -1   8   2      431.41      594.86     20.47 o 
   0   8   2     1570.62     1646.74     69.55 o 
   1   8   2      349.18      350.36     13.22 o 
   2   8   2     1182.41     1303.40     35.80 o 
   3   8   2       13.60       15.62      3.00 o 
   4   8   2      308.39      283.87     14.76 o 
   5   8   2      292.95      253.00     17.55 o 
   6   8   2       49.66       63.91     10.27 o 
   7   8   2      292.06      273.71     14.39 o 
  -6   9   2       18.48       49.89      6.66 o 
  -5   9   2      207.86      201.60     17.77 o 
  -4   9   2      123.36      280.78     15.46 o 
  -3   9   2      513.10      536.95     20.02 o 
  -2   9   2      157.06      226.25     15.36 o 
  -1   9   2      123.12      303.08     15.45 o 
   0   9   2      201.01      220.58     12.98 o 
   1   9   2      301.25      297.31     23.20 o 
   2   9   2      249.24      276.18     35.68 o 
   3   9   2       37.83       51.33      5.59 o 
   4   9   2       31.93       34.98      5.92 o 
   5   9   2      413.27      365.60     15.94 o 
   6   9   2        0.76       18.88      5.21 o 
  -5  10   2      149.87      192.75     14.48 o 
  -4  10   2       68.18      104.99     10.71 o 
  -3  10   2       47.63       58.19      6.65 o 
  -2  10   2        1.43       12.51      8.47 o 
  -1  10   2       14.54       82.97      9.01 o 
   0  10   2       69.71       82.06      7.61 o 
   1  10   2       29.81       95.95      9.78 o 
   2  10   2      249.46      248.99     11.05 o 
   3  10   2      522.62      463.73     18.82 o 
   4  10   2       44.63      118.89     16.92 o 
   5  10   2       82.40      115.48     18.02 o 
  -2  11   2        0.02      218.21     24.85 o 
  -1  11   2      255.05      362.50     22.40 o 
   0  11   2        0.76       36.59     13.25 o 
   1  11   2       54.49       63.25      8.61 o 
   2  11   2       40.28       75.71     11.62 o 
   3  11   2       65.23       71.99      9.04 o 
 -10   1   3      137.52      150.24     10.24 o 
  -9   1   3      237.98      312.46     14.10 o 
  -8   1   3      126.25      188.87      8.71 o 
  -7   1   3        2.87        5.35      1.92 o 
  -6   1   3      145.15      200.30      6.98 o 
  -5   1   3       59.19       77.05      3.52 o 
  -4   1   3      149.13      193.20     10.95 o 
  -3   1   3     1115.52     1310.82     49.32 o 
  -2   1   3     1314.58     1362.60     51.10 o 
  -1   1   3     3285.85     3540.34    148.75 o 
   0   1   3        1.62       13.21      1.14 o 
   2   1   3      740.98      696.25     17.27 o 
   3   1   3       52.39       76.84      3.30 o 
   4   1   3      511.91      618.98     13.33 o 
   5   1   3      406.30      445.05     10.80 o 
   6   1   3       59.95       71.32      4.46 o 
   7   1   3     1453.67     1689.58     40.76 o 
   8   1   3      256.54      298.21     10.91 o 
   9   1   3        0.09       -1.98      2.85 o 
  10   1   3       92.09       92.98      9.39 o 
 -10   2   3       19.60       24.39      5.49 o 
  -9   2   3        0.37        2.08      3.02 o 
  -8   2   3      263.79      305.14     13.45 o 
  -7   2   3      192.38      239.37     15.68 o 
  -6   2   3      243.70      311.44     13.26 o 
  -5   2   3     3035.68     3403.00    113.92 o 
  -4   2   3      579.81      634.34     21.80 o 
  -3   2   3      104.24       98.32      4.20 o 
  -2   2   3        0.53        0.39      0.88 o 
  -1   2   3     1339.15     1228.27     29.72 o 
   0   2   3     1298.15     1262.96     31.80 o 
   1   2   3       27.48       28.25      1.52 o 
   2   2   3     3628.29     3940.88    178.17 o 
   3   2   3     2158.38     2053.81     44.98 o 
   4   2   3      171.34      161.39      4.58 o 
   5   2   3      374.60      364.80      9.21 o 
   6   2   3      174.27      168.06      7.40 o 
   7   2   3      690.06      706.16     19.28 o 
   8   2   3      459.15      460.91     18.46 o 
   9   2   3        0.28       -0.97      3.41 o 
  10   2   3       72.24       74.24      8.32 o 
 -10   3   3        4.38        8.79      4.04 o 
  -9   3   3        4.56        6.44      3.03 o 
  -8   3   3       40.46       45.79      5.12 o 
  -7   3   3      646.07      652.23     17.91 o 
  -6   3   3        0.23       -0.21      1.48 o 
  -5   3   3       89.30      111.80      4.41 o 
  -4   3   3      450.36      432.00      9.98 o 
  -3   3   3        4.52        4.48      1.17 o 
  -2   3   3      274.35      291.47      8.63 o 
  -1   3   3        0.09        0.13      0.70 o 
   0   3   3       96.05       98.89      3.66 o 
   1   3   3      327.37      289.21      9.19 o 
   2   3   3       43.15       40.26      3.28 o 
   3   3   3      189.42      191.58      5.58 o 
   4   3   3       87.88       84.94      3.56 o 
   5   3   3        0.97        0.68      1.28 o 
   6   3   3       19.44       20.70      2.59 o 
   7   3   3       24.71       18.72      3.37 o 
   8   3   3        0.58        3.23      3.07 o 
   9   3   3       12.92       11.47      5.07 o 
  -9   4   3       83.23       76.16      6.02 o 
  -8   4   3      129.50      132.54      6.81 o 
  -7   4   3      582.08      528.06     14.07 o 
  -6   4   3      535.21      492.93     12.92 o 
  -5   4   3      138.80      103.39      5.03 o 
  -4   4   3        0.23        1.48      1.04 o 
  -3   4   3       75.07       65.77      3.50 o 
  -2   4   3     5431.35     5540.64    119.14 o 
  -1   4   3      177.15      169.63      4.84 o 
   0   4   3      672.54      772.83     19.52 o 
   1   4   3     1357.07     1342.23     32.61 o 
   2   4   3      273.19      235.97      7.11 o 
   3   4   3      601.66      649.64     16.33 o 
   4   4   3      499.12      465.01     11.00 o 
   5   4   3     1314.80     1195.88     24.94 o 
   6   4   3      554.65      471.66     12.74 o 
   7   4   3        0.31        0.80      2.42 o 
   8   4   3       12.99       15.98      3.89 o 
   9   4   3      144.33      141.39      9.64 o 
  -9   5   3      178.78      146.58      9.86 o 
  -8   5   3      326.74      292.20     11.67 o 
  -7   5   3       24.06       27.39      3.79 o 
  -6   5   3        0.16        1.14      1.85 o 
  -5   5   3       13.27       13.20      2.47 o 
  -4   5   3       10.46        6.73      1.78 o 
  -3   5   3       57.81       50.38      3.62 o 
  -2   5   3     2021.91     1930.19     39.34 o 
  -1   5   3     2496.10     2382.15     47.85 o 
   0   5   3      245.63      196.27      5.78 o 
   1   5   3      233.58      178.85      6.58 o 
   2   5   3     1508.42     1371.42     31.00 o 
   3   5   3      579.56      521.79     13.02 o 
   4   5   3       91.55       82.94      4.35 o 
   5   5   3        7.80        5.79      1.76 o 
   6   5   3       45.64       32.54      4.05 o 
   7   5   3        0.98        1.20      2.89 o 
   8   5   3      192.55      177.94     10.92 o 
   9   5   3      192.93      181.50     11.33 o 
  -9   6   3      197.87      192.60     16.44 o 
  -8   6   3        4.95        1.39      2.72 o 
  -7   6   3        0.09        2.65      3.35 o 
  -6   6   3        0.97        3.46      2.87 o 
  -5   6   3      225.94      208.63      9.52 o 
  -4   6   3      293.78      302.64     10.86 o 
  -3   6   3        1.94        0.16      1.49 o 
  -2   6   3       41.54       60.39      3.48 o 
  -1   6   3       22.85       20.94      2.28 o 
   0   6   3      170.75      158.05      5.27 o 
   1   6   3      295.95      261.33      8.97 o 
   2   6   3       93.56       86.97      4.45 o 
   3   6   3      313.09      292.18      9.47 o 
   4   6   3        0.09        1.88      2.08 o 
   5   6   3      397.65      321.97     11.83 o 
   6   6   3       24.34       35.91      4.18 o 
   7   6   3       43.07       38.98      5.07 o 
   8   6   3       11.17        9.97      4.16 o 
  -8   7   3      189.64      168.13      9.86 o 
  -7   7   3       55.52       53.17      5.34 o 
  -6   7   3        0.02        1.90      2.04 o 
  -5   7   3      136.70      126.16      7.82 o 
  -4   7   3      136.61      135.57      9.33 o 
  -3   7   3      879.68      923.20     37.31 o 
  -2   7   3      171.06      147.42      7.00 o 
  -1   7   3     1802.79     1767.76     36.85 o 
   0   7   3     1510.19     1442.87     37.45 o 
   1   7   3       13.98       13.75      2.91 o 
   2   7   3      315.84      296.23      9.52 o 
   3   7   3       40.35       40.08      4.83 o 
   4   7   3     1025.33      943.64     26.77 o 
   5   7   3      582.41      480.63     16.13 o 
   6   7   3      669.03      570.13     18.82 o 
   7   7   3      160.07      157.73      9.86 o 
   8   7   3       87.70       73.52      9.54 o 
  -7   8   3       55.34       70.00     19.12 o 
  -6   8   3      602.03      535.24     20.16 o 
  -5   8   3      427.73      588.11     25.06 o 
  -4   8   3      275.38      270.32     12.17 o 
  -3   8   3        1.24       14.76      6.70 o 
  -2   8   3      355.93      412.21     26.28 o 
  -1   8   3      599.64      674.80     24.77 o 
   0   8   3        0.52       -3.08      4.27 o 
   1   8   3      250.48      346.08     20.77 o 
   2   8   3      747.33      834.90     23.31 o 
   3   8   3       28.29       20.20      3.54 o 
   4   8   3       25.34       39.97      6.42 o 
   5   8   3      417.70      398.89     14.62 o 
   6   8   3      509.21      490.51     19.40 o 
   7   8   3      143.14      184.69     10.99 o 
  -6   9   3       43.21       44.70      6.22 o 
  -5   9   3        2.36       99.73     12.57 o 
  -4   9   3        0.29       46.16      7.01 o 
  -3   9   3       52.46      289.99     18.90 o 
  -2   9   3      272.85      335.62     14.11 o 
  -1   9   3       46.86       89.68     13.48 o 
   0   9   3      120.15      208.71     15.52 o 
   1   9   3      151.43      234.01     13.10 o 
   2   9   3      639.30      665.06     25.21 o 
   3   9   3       14.23       17.03      5.23 o 
   4   9   3      400.36      396.98     13.86 o 
   5   9   3        8.08       51.46     15.53 o 
   6   9   3       38.67       31.50      7.90 o 
  -5  10   3       84.01      121.86      9.81 o 
  -4  10   3        3.57       27.66     10.52 o 
  -2  10   3      279.39      250.84     17.37 o 
  -1  10   3        0.40        8.14      7.21 o 
   0  10   3        1.98       35.59      9.26 o 
   1  10   3       88.74      109.43      8.37 o 
   2  10   3        5.65        8.02      3.67 o 
   3  10   3       66.53      214.99     21.66 o 
   4  10   3      113.83      128.26      9.26 o 
   5  10   3      196.20      193.44     11.08 o 
  -3  11   3       16.85       10.45      4.30 o 
  -2  11   3       84.41      100.80      9.15 o 
  -1  11   3      437.72      546.84     21.86 o 
   0  11   3      407.40      425.99     17.57 o 
   1  11   3      116.97      138.34     23.65 o 
   2  11   3      115.34      132.76      9.44 o 
   3  11   3        0.91       14.61      4.51 o 
 -10   0   4        0.06       13.38      8.44 o 
  -9   0   4        1.15        0.92      3.10 o 
  -8   0   4       12.61       10.30      3.87 o 
  -7   0   4      319.83      406.83     17.64 o 
  -6   0   4       78.44      119.93      6.87 o 
  -5   0   4      285.66      326.78     27.19 o 
  -4   0   4     4091.87     4695.42    318.94 o 
  -3   0   4     1788.99     1766.11     54.75 o 
  -2   0   4     3888.52     3922.56    143.02 o 
  -1   0   4      777.83      806.23     44.71 o 
   0   0   4      518.35      542.35     19.96 o 
   1   0   4     1134.89     1311.36     45.46 o 
   2   0   4        0.46       -1.58      0.99 o 
   3   0   4      264.09      257.91     13.13 o 
   4   0   4      373.11      431.65     41.28 o 
   5   0   4     1569.91     1597.34     76.58 o 
   6   0   4     1631.29     1597.43     53.67 o 
   7   0   4       66.67       68.51      6.54 o 
   8   0   4       48.27       57.58      8.35 o 
   9   0   4      684.96      729.37     37.75 o 
  10   0   4      328.89      401.52     40.82 o 
 -10   1   4      245.24      309.72     14.35 o 
  -9   1   4       87.50      108.03      7.39 o 
  -8   1   4      181.18      243.04      9.19 o 
  -7   1   4        1.12       -0.38      1.91 o 
  -6   1   4       40.34       56.99      3.86 o 
  -5   1   4      341.82      414.14     12.91 o 
  -4   1   4        0.03        0.21      1.07 o 
  -3   1   4      393.60      442.89     16.08 o 
  -2   1   4      552.33      543.95     26.19 o 
  -1   1   4      778.41      785.10     48.57 o 
   0   1   4     8611.66     8288.44    206.54 o 
   1   1   4       14.95       13.06      1.70 o 
   2   1   4      278.95      296.88     10.33 o 
   3   1   4        5.01        7.22      1.52 o 
   4   1   4     1436.94     1485.03     31.35 o 
   5   1   4     2143.97     2190.80     48.40 o 
   6   1   4       43.31       49.71      3.77 o 
   7   1   4      291.13      303.48      9.14 o 
   8   1   4      310.86      328.64     12.95 o 
   9   1   4      169.06      154.65      8.96 o 
  10   1   4       25.66       14.08      8.09 o 
 -10   2   4        1.76        6.85      3.63 o 
  -9   2   4       66.67       80.93      7.57 o 
  -8   2   4      143.55      160.02      7.62 o 
  -7   2   4       96.55      114.55      5.44 o 
  -6   2   4      107.01      122.33      5.10 o 
  -5   2   4     1132.29     1352.64     35.49 o 
  -4   2   4      637.05      733.43     22.84 o 
  -3   2   4       13.64       13.75      1.81 o 
  -2   2   4       35.22       40.41      2.05 o 
  -1   2   4       94.16       96.14      3.38 o 
   0   2   4     3203.14     3087.96     68.90 o 
   1   2   4       16.34       16.37      1.37 o 
   2   2   4        1.14        1.92      1.10 o 
   3   2   4      921.69      905.72     24.72 o 
   4   2   4       53.06       61.20      3.76 o 
   5   2   4      217.15      206.69      6.24 o 
   6   2   4       40.54       35.97      3.19 o 
   7   2   4       19.76       19.67      2.83 o 
   8   2   4        0.14       -0.16      2.90 o 
   9   2   4      150.88      151.57     10.93 o 
  10   2   4      188.85      167.50     13.18 o 
 -10   3   4      623.77      643.78     28.20 o 
  -9   3   4      335.34      355.68     16.30 o 
  -8   3   4      230.63      229.78     10.88 o 
  -7   3   4        0.94        1.30      1.76 o 
  -6   3   4      202.99      194.86      7.28 o 
  -5   3   4     1385.81     1399.54     34.43 o 
  -4   3   4      385.27      384.66     11.53 o 
  -3   3   4      415.01      403.82     13.18 o 
  -2   3   4      996.83     1002.16     25.19 o 
  -1   3   4     3097.67     3109.18     71.84 o 
   0   3   4      504.25      512.83     11.81 o 
   1   3   4       88.17      133.47      5.28 o 
   2   3   4     2271.75     2282.17     60.85 o 
   3   3   4     2641.07     2613.62     53.16 o 
   4   3   4     1888.40     1779.90     34.99 o 
   5   3   4        4.86        4.85      1.59 o 
   6   3   4        5.76       11.29      2.22 o 
   7   3   4        3.76        3.46      2.47 o 
   8   3   4       43.08       40.11      5.90 o 
   9   3   4       33.96       41.94      6.53 o 
  -9   4   4        0.43       -0.39      2.04 o 
  -8   4   4       20.39       19.81      3.30 o 
  -7   4   4      144.16      142.88      5.95 o 
  -6   4   4       41.74       39.58      3.74 o 
  -5   4   4       14.86        9.78      2.16 o 
  -4   4   4      911.18      795.16     18.15 o 
  -3   4   4     1426.65     1371.44     29.11 o 
  -2   4   4     1933.72     1889.27     42.02 o 
  -1   4   4      105.90      120.32      4.16 o 
   0   4   4        0.46        5.44      1.19 o 
   1   4   4       57.53       57.84      4.11 o 
   2   4   4      199.64      190.89      5.65 o 
   3   4   4       20.17       21.63      2.45 o 
   4   4   4      168.85      160.11      5.20 o 
   5   4   4       72.40       74.96      4.07 o 
   6   4   4      891.83      772.36     20.56 o 
   7   4   4      103.36      103.54      7.64 o 
   8   4   4       70.79       81.42     10.41 o 
   9   4   4        2.55        5.37      4.08 o 
  -9   5   4        0.04        1.62      6.48 o 
  -8   5   4       95.76       98.96      6.58 o 
  -7   5   4       84.84       86.33      6.40 o 
  -6   5   4      227.47      188.06      7.40 o 
  -5   5   4      460.21      386.58     11.59 o 
  -4   5   4       84.81       80.49      4.54 o 
  -3   5   4        7.39        6.44      1.58 o 
  -2   5   4      142.99      163.43      5.78 o 
  -1   5   4       30.80       36.80      2.80 o 
   0   5   4      354.74      459.23     10.46 o 
   1   5   4       46.28       35.04      3.13 o 
   2   5   4      641.67      689.03     16.90 o 
   3   5   4      609.65      595.88     13.56 o 
   4   5   4       96.92       96.27      4.98 o 
   5   5   4      117.30      116.19      5.94 o 
   6   5   4        0.37        3.14      2.42 o 
   7   5   4      124.36      135.01      8.06 o 
   8   5   4      104.96       91.52      8.88 o 
   9   5   4       22.78       26.60      6.11 o 
  -9   6   4      147.29      135.80     10.44 o 
  -8   6   4       10.25       12.66      3.11 o 
  -7   6   4      116.01      101.16      6.91 o 
  -6   6   4      275.74      259.59     11.31 o 
  -5   6   4      297.25      267.71      9.24 o 
  -4   6   4      625.85      557.49     16.91 o 
  -3   6   4      937.22      867.37     23.92 o 
  -2   6   4      138.35      127.07      5.35 o 
  -1   6   4      333.93      325.78      9.65 o 
   0   6   4       22.11       19.75      1.82 o 
   1   6   4     1312.70     1236.83     31.37 o 
   2   6   4      130.40      130.30      5.53 o 
   3   6   4     1018.66      935.94     21.24 o 
   4   6   4      762.46      660.36     17.85 o 
   5   6   4      148.63      140.14      6.57 o 
   6   6   4        0.42       -1.96      2.01 o 
   7   6   4       35.35       45.05      4.90 o 
   8   6   4      310.56      238.18     15.82 o 
  -8   7   4        0.06        7.47      3.38 o 
  -7   7   4      151.88      145.79      7.97 o 
  -6   7   4      207.83      180.90      9.61 o 
  -5   7   4      115.37      122.97      9.09 o 
  -4   7   4        7.44        7.20      2.55 o 
  -3   7   4       31.80       42.75      5.43 o 
  -2   7   4       52.40       62.48      4.95 o 
  -1   7   4      424.01      405.60     19.29 o 
   0   7   4      183.31      174.36      9.62 o 
   1   7   4      177.37      163.60      7.18 o 
   2   7   4      152.28      149.64      6.96 o 
   3   7   4     1405.16     1373.52     32.60 o 
   4   7   4      179.86      161.16      7.03 o 
   5   7   4        1.04        5.06      3.04 o 
   6   7   4       52.70       67.65      6.36 o 
   7   7   4       34.71       33.75      5.72 o 
   8   7   4      150.68      142.64     11.35 o 
  -7   8   4      121.43      128.08     14.91 o 
  -6   8   4      157.64      306.51     32.76 o 
  -5   8   4        0.53        2.32      4.53 o 
  -4   8   4       47.87      136.25     16.79 o 
  -3   8   4       78.11       84.24      7.13 o 
  -2   8   4      208.46      306.77     15.10 o 
  -1   8   4        6.67        1.95      4.93 o 
   0   8   4      170.31      161.09      8.48 o 
   1   8   4       27.69       45.35     19.24 o 
   2   8   4      436.39      487.57     19.85 o 
   3   8   4       20.20       19.00      3.96 o 
   4   8   4      409.63      329.23     15.67 o 
   5   8   4       42.92       47.34      5.11 o 
   6   8   4      234.71      212.50     11.47 o 
   7   8   4      289.65      245.23     14.13 o 
  -6   9   4       21.38       48.57      7.46 o 
  -5   9   4        0.14       -3.71      3.36 o 
  -4   9   4        1.27        1.65      2.90 o 
  -3   9   4        3.81       15.71      3.92 o 
  -2   9   4       97.82      223.22     13.06 o 
  -1   9   4      395.87      352.20     14.42 o 
   0   9   4      463.72      479.74     17.90 o 
   1   9   4      225.54      269.45     12.96 o 
   2   9   4      110.21      162.66     14.97 o 
   3   9   4      261.20      250.52     10.28 o 
   4   9   4      189.58      228.95     17.02 o 
   5   9   4      162.48      205.75     10.62 o 
   6   9   4        2.89       10.99      3.65 o 
  -5  10   4       52.29       71.46      9.17 o 
  -4  10   4      101.61      106.62      8.62 o 
  -3  10   4      602.70      665.86     28.83 o 
  -2  10   4       45.49      127.11     14.30 o 
  -1  10   4       86.24       92.43      8.26 o 
   0  10   4      134.49      150.17      9.59 o 
   1  10   4       69.47       77.41      8.77 o 
   2  10   4        0.21       12.38      4.64 o 
   3  10   4      216.48      228.14     10.63 o 
   4  10   4       38.20       64.44     10.05 o 
   5  10   4       59.92       72.67      8.58 o 
  -3  11   4       46.98       59.77      9.12 o 
  -2  11   4       27.65       45.97      6.23 o 
  -1  11   4       11.17        7.13      6.82 o 
   0  11   4       64.62       98.99     34.19 o 
   1  11   4      179.26      180.27     10.55 o 
   2  11   4       37.79       51.45      5.92 o 
   3  11   4       12.12       11.23      4.45 o 
 -10   1   5        0.22       -2.93      2.74 o 
  -9   1   5      263.45      328.31     11.47 o 
  -8   1   5      192.64      240.56      9.02 o 
  -7   1   5     1919.72     2222.87     76.66 o 
  -6   1   5        4.81        1.91      1.86 o 
  -5   1   5      155.51      146.65      5.46 o 
  -4   1   5      156.84      170.92      9.30 o 
  -3   1   5      377.96      352.57     18.50 o 
  -2   1   5     2642.22     2816.96     72.98 o 
  -1   1   5        2.91        0.97      0.98 o 
   0   1   5     1900.66     1873.19     47.77 o 
   1   1   5     7633.32     7734.23    187.20 o 
   2   1   5      159.51      144.56      5.18 o 
   3   1   5      299.69      323.02     10.66 o 
   4   1   5       67.77       59.77      3.55 o 
   5   1   5      844.78      817.11     18.98 o 
   6   1   5      710.64      727.58     16.59 o 
   7   1   5      126.68      130.01      5.78 o 
   8   1   5        1.46        1.41      2.70 o 
   9   1   5       14.82        8.22      5.20 o 
  10   1   5       99.94      104.34     11.75 o 
 -10   2   5       60.68       93.02      7.80 o 
  -9   2   5       26.67       36.41      4.50 o 
  -8   2   5      200.58      238.84      8.94 o 
  -7   2   5      149.04      149.06      7.20 o 
  -6   2   5      836.68      866.01     21.67 o 
  -5   2   5      733.27      816.15     19.52 o 
  -4   2   5       97.99      113.80      4.13 o 
  -3   2   5       22.83       35.44      2.64 o 
  -2   2   5      335.84      285.42      8.08 o 
  -1   2   5    13798.38    13110.81    552.86 o 
   0   2   5     3246.04     3128.69     75.38 o 
   1   2   5      464.06      396.45     13.40 o 
   2   2   5      147.29      133.44      5.80 o 
   3   2   5        0.11       -0.98      0.79 o 
   4   2   5       13.32       15.37      1.82 o 
   5   2   5       18.62       17.25      2.11 o 
   6   2   5        0.88        2.00      1.62 o 
   7   2   5      384.91      362.45     12.02 o 
   8   2   5      291.85      300.88     18.36 o 
   9   2   5      460.10      458.30     18.99 o 
 -10   3   5       40.56       48.62      5.32 o 
  -9   3   5        3.13        1.92      2.50 o 
  -8   3   5      250.76      257.36      9.25 o 
  -7   3   5       55.95       55.54      4.32 o 
  -6   3   5        0.86       -0.30      1.56 o 
  -5   3   5        3.27        3.31      1.48 o 
  -4   3   5       67.53       75.96      4.38 o 
  -3   3   5      255.92      230.09      7.46 o 
  -2   3   5       11.64       16.33      1.73 o 
  -1   3   5      935.78      928.28     25.18 o 
   0   3   5       54.12       49.15      2.57 o 
   1   3   5     1369.67     1406.64     33.44 o 
   2   3   5      449.44      440.55     11.51 o 
   3   3   5        7.24       12.43      1.87 o 
   4   3   5      579.48      539.62     12.92 o 
   5   3   5       76.56       69.39      4.01 o 
   6   3   5      266.90      245.01      8.90 o 
   7   3   5       12.73       14.53      3.15 o 
   8   3   5       11.31        8.96      3.37 o 
   9   3   5       46.78       45.78      6.69 o 
  -9   4   5      279.14      258.80     12.26 o 
  -8   4   5      215.76      221.24     10.63 o 
  -7   4   5      184.87      179.86      8.00 o 
  -6   4   5        6.11        5.28      2.11 o 
  -5   4   5      155.57      149.88      8.11 o 
  -4   4   5     2545.48     2370.84     53.44 o 
  -3   4   5       12.15        8.89      1.65 o 
  -2   4   5        2.29        2.71      1.29 o 
  -1   4   5       60.99       44.53      2.89 o 
   0   4   5     4147.98     4283.62     88.71 o 
   1   4   5     1092.99     1172.45     28.68 o 
   2   4   5       88.13       76.62      3.57 o 
   3   4   5      388.82      396.54     11.05 o 
   4   4   5      181.52      179.11      6.68 o 
   5   4   5      306.02      321.94     10.35 o 
   6   4   5        3.16        1.58      2.08 o 
   7   4   5      402.02      352.55     13.11 o 
   8   4   5      510.22      466.31     18.70 o 
   9   4   5        8.81       10.04      4.60 o 
  -9   5   5       53.97       61.77      6.54 o 
  -8   5   5      499.25      471.28     17.87 o 
  -7   5   5      302.72      259.77     10.23 o 
  -6   5   5      401.41      340.03     11.81 o 
  -5   5   5       70.03       72.79      5.51 o 
  -4   5   5      868.42      779.59     21.80 o 
  -3   5   5        3.71        4.01      1.69 o 
  -2   5   5       54.09       44.12      3.17 o 
  -1   5   5       63.01       81.03      3.74 o 
   0   5   5      275.88      253.83      7.46 o 
   1   5   5     1350.09     1229.81     28.01 o 
   2   5   5     1372.57     1272.11     31.73 o 
   3   5   5      217.30      202.85      6.13 o 
   4   5   5      123.58      122.97      5.27 o 
   5   5   5      324.42      299.32     10.11 o 
   6   5   5     1066.45      899.63     25.95 o 
   7   5   5       34.54       36.36      4.76 o 
   8   5   5        0.50        8.56      3.56 o 
   9   5   5        6.44       -1.71      3.97 o 
  -8   6   5       88.43       89.05      7.56 o 
  -7   6   5        0.00        3.78      3.08 o 
  -6   6   5       53.43       55.85      4.64 o 
  -5   6   5      772.45      699.40     20.75 o 
  -4   6   5      245.13      217.81     15.31 o 
  -3   6   5       26.29       31.82      3.52 o 
  -2   6   5       30.41       25.21      3.16 o 
  -1   6   5      834.62      821.70     22.34 o 
   0   6   5      701.00      661.96     18.53 o 
   1   6   5       43.50       53.19      4.16 o 
   2   6   5       18.64       15.91      2.48 o 
   3   6   5      203.26      175.91      6.38 o 
   4   6   5      124.11      116.60      5.75 o 
   5   6   5       13.32       11.07      2.77 o 
   6   6   5        2.61       -0.58      1.98 o 
   7   6   5      183.24      164.01      7.84 o 
   8   6   5      168.99      165.64     10.85 o 
  -8   7   5      244.30      181.78      9.85 o 
  -7   7   5        1.20        3.68      3.56 o 
  -6   7   5       82.89       97.26      9.64 o 
  -5   7   5      183.78      188.46     11.69 o 
  -4   7   5     1600.86     1436.05     42.75 o 
  -3   7   5       29.47       22.69      3.36 o 
  -2   7   5      783.35      748.63     21.32 o 
  -1   7   5       40.20       38.08      4.06 o 
   0   7   5        8.97       17.84      3.29 o 
   1   7   5      254.01      256.83     10.96 o 
   2   7   5      580.93      575.31     15.50 o 
   3   7   5      838.89      793.60     19.02 o 
   4   7   5       53.71       51.15      4.50 o 
   5   7   5        0.22        5.69      2.79 o 
   6   7   5      167.04      141.88      8.37 o 
   7   7   5      201.13      171.98     10.61 o 
   8   7   5       48.12       36.62      6.58 o 
  -7   8   5       12.39       23.55      5.59 o 
  -6   8   5        9.97       16.88      4.54 o 
  -5   8   5       28.25       26.38      4.53 o 
  -4   8   5      233.63      209.57     10.20 o 
  -3   8   5     1181.13     1068.69     33.49 o 
  -2   8   5      473.63      486.33     16.84 o 
  -1   8   5      150.81      152.74      8.36 o 
   0   8   5       40.46       51.67      6.52 o 
   1   8   5      333.77      300.05     10.60 o 
   2   8   5      900.71      866.77     24.07 o 
   3   8   5      172.75      160.47      7.11 o 
   4   8   5      643.86      605.56     17.24 o 
   5   8   5       92.41       94.86      8.14 o 
   6   8   5       26.06       37.16      5.01 o 
   7   8   5        1.07        4.83      3.46 o 
  -6   9   5      420.71      380.50     16.08 o 
  -5   9   5      238.19      238.96     13.54 o 
  -4   9   5       17.56       16.39      4.66 o 
  -3   9   5        1.90        3.57      3.82 o 
  -2   9   5       16.79       29.07      4.53 o 
  -1   9   5      156.98      268.41     14.24 o 
   0   9   5       60.42        1.15      3.20 o 
   1   9   5      103.22      185.50     10.73 o 
   2   9   5      120.16      132.91      9.19 o 
   3   9   5        0.70        9.63      3.25 o 
   4   9   5      160.52      158.03      9.35 o 
   5   9   5      300.89      277.85     12.02 o 
   6   9   5       24.42       31.41     12.90 o 
  -5  10   5       15.17       21.14      4.70 o 
  -4  10   5       23.13       35.51      5.00 o 
  -3  10   5      374.92      568.23     25.20 o 
  -2  10   5       22.96       28.36      5.81 o 
  -1  10   5       33.19       49.81     11.95 o 
   0  10   5       82.22      131.63     25.71 o 
   1  10   5       10.14       19.68      6.81 o 
   2  10   5      237.23      234.58     11.63 o 
   3  10   5        7.97       18.89      5.09 o 
   4  10   5       30.48       33.57      7.72 o 
   5  10   5        9.83        9.42      4.11 o 
  -3  11   5        2.65        9.88      4.04 o 
  -2  11   5       79.29       91.44      8.57 o 
  -1  11   5        0.86        0.44      4.18 o 
   0  11   5        6.63        7.68      4.69 o 
   1  11   5       30.04       34.88      8.03 o 
   2  11   5      182.41      186.81     11.40 o 
   3  11   5      268.12      268.01     16.29 o 
 -10   0   6      197.11      237.64     16.61 o 
  -9   0   6       28.15       17.46      4.86 o 
  -8   0   6       69.02       78.85     10.31 o 
  -7   0   6     1531.01     1625.84    112.63 o 
  -6   0   6      381.61      409.98     33.17 o 
  -5   0   6      126.00      138.82     20.69 o 
  -4   0   6     1871.05     1685.19    104.46 o 
  -3   0   6     4942.24     4806.48    175.48 o 
  -2   0   6       43.33       38.39      2.25 o 
  -1   0   6        0.55       -1.89      1.72 o 
   0   0   6      153.11      136.31      6.77 o 
   1   0   6     7000.11     7140.42    194.99 o 
   2   0   6     2676.32     2578.66     75.25 o 
   3   0   6     2913.86     3009.17    111.18 o 
   4   0   6        0.26        1.93      1.95 o 
   5   0   6      502.55      515.22     21.19 o 
   6   0   6       62.35       66.59     11.00 o 
   7   0   6       33.33       32.51      8.03 o 
   8   0   6        2.40        6.16      5.81 o 
   9   0   6      141.51      150.05     19.13 o 
 -10   1   6       30.13       30.29      4.77 o 
  -9   1   6        6.55        2.04      2.19 o 
  -8   1   6       50.33       57.54      4.66 o 
  -7   1   6       85.12       88.77      5.24 o 
  -6   1   6      982.78     1090.18     26.22 o 
  -5   1   6      265.94      257.36      7.82 o 
  -4   1   6      400.32      384.53     14.63 o 
  -3   1   6      175.46      168.96      5.57 o 
  -2   1   6       48.67       53.46      2.15 o 
  -1   1   6       26.43       26.70      1.68 o 
   0   1   6       11.72       23.59      2.47 o 
   1   1   6     1083.54     1031.34     22.90 o 
   2   1   6      234.40      264.27      9.60 o 
   3   1   6     1029.36     1018.97     23.04 o 
   4   1   6      956.04      890.08     23.52 o 
   5   1   6        0.06        2.85      1.46 o 
   6   1   6        0.15        0.77      1.71 o 
   7   1   6      465.95      443.48     18.42 o 
   8   1   6       58.03       67.91      9.54 o 
   9   1   6       29.95       37.94      8.29 o 
 -10   2   6       15.34       11.34      4.25 o 
  -9   2   6       33.84       34.42      3.96 o 
  -8   2   6        0.35       -0.11      1.61 o 
  -7   2   6      258.71      263.23      9.01 o 
  -6   2   6       64.37       60.26      4.77 o 
  -5   2   6        0.71        2.83      1.26 o 
  -4   2   6       68.18       80.80      4.99 o 
  -3   2   6      175.79      197.95      7.33 o 
  -2   2   6       84.04       86.66      2.95 o 
  -1   2   6      954.55      943.68     25.99 o 
   0   2   6       43.07       37.04      2.36 o 
   1   2   6       75.24       64.93      3.35 o 
   2   2   6      289.26      253.13      7.07 o 
   3   2   6      250.23      261.45      8.16 o 
   4   2   6      172.15      156.94      5.03 o 
   5   2   6      121.13      108.46      4.58 o 
   6   2   6       29.34       33.65      3.90 o 
   7   2   6       48.89       51.54      4.90 o 
   8   2   6       36.75       28.86      5.76 o 
   9   2   6        0.04        1.66      6.38 o 
 -10   3   6       15.66       12.60      3.50 o 
  -9   3   6       41.68       45.09      4.69 o 
  -8   3   6        1.21        5.32      1.97 o 
  -7   3   6      553.42      554.08     17.31 o 
  -6   3   6     1717.97     1567.30     36.52 o 
  -5   3   6       30.21       43.41      3.41 o 
  -4   3   6     1189.62     1091.46     23.51 o 
  -3   3   6     1129.01     1109.14     23.36 o 
  -2   3   6     2119.56     2047.59     55.43 o 
  -1   3   6       28.22       37.29      2.25 o 
   0   3   6      506.12      604.96     15.16 o 
   1   3   6        0.33        2.82      1.01 o 
   2   3   6        7.29       21.42      1.71 o 
   3   3   6        7.88        2.19      2.07 o 
   4   3   6     2802.59     2570.80     57.33 o 
   5   3   6      732.12      718.55     18.69 o 
   6   3   6      621.60      588.15     16.48 o 
   7   3   6       61.58       69.07      5.64 o 
   8   3   6        2.16        0.25      3.21 o 
   9   3   6       68.88       56.12      8.12 o 
  -9   4   6        0.88        4.94      2.43 o 
  -8   4   6      294.61      272.81     12.50 o 
  -7   4   6        0.47        3.21      2.04 o 
  -6   4   6      600.52      532.16     16.23 o 
  -5   4   6       45.86       50.29      4.13 o 
  -4   4   6      449.43      422.55     11.69 o 
  -3   4   6      280.10      265.79      7.63 o 
  -2   4   6      474.15      457.41     12.74 o 
  -1   4   6      370.38      390.41     14.47 o 
   0   4   6     2637.02     2610.76     67.62 o 
   1   4   6      230.39      182.79      5.31 o 
   2   4   6      910.64      808.17     18.92 o 
   3   4   6      176.30      169.83      5.30 o 
   4   4   6      114.78      120.08      5.35 o 
   5   4   6       10.66        9.76      2.35 o 
   6   4   6      217.74      199.37      7.98 o 
   7   4   6        1.52        4.94      2.80 o 
   8   4   6        2.49        7.76      3.11 o 
   9   4   6        6.12        7.73      4.03 o 
  -9   5   6      107.34       96.27      7.69 o 
  -8   5   6        2.44        1.97      3.27 o 
  -7   5   6       81.16       75.39      5.60 o 
  -6   5   6       14.03       10.73      2.66 o 
  -5   5   6       82.43       89.93      5.62 o 
  -4   5   6        3.47        7.31      1.95 o 
  -3   5   6      302.16      295.85      8.95 o 
  -2   5   6      398.28      416.14     11.06 o 
  -1   5   6      173.32      171.85      5.49 o 
   0   5   6      464.24      463.51     11.83 o 
   1   5   6      655.99      675.32     15.09 o 
   2   5   6       66.92       82.99      4.15 o 
   3   5   6      439.75      408.64     10.61 o 
   4   5   6        8.38        9.80      2.32 o 
   5   5   6      498.23      452.70     13.48 o 
   6   5   6      175.92      168.79      7.47 o 
   7   5   6       28.06       28.20      4.38 o 
   8   5   6      149.93      141.92     10.41 o 
  -8   6   6       21.77       21.76      4.08 o 
  -7   6   6      105.43       89.26      7.94 o 
  -6   6   6       78.26       71.91      5.43 o 
  -5   6   6       52.78       55.06      5.21 o 
  -4   6   6       48.71       47.67      4.22 o 
  -3   6   6      920.18      870.43     23.83 o 
  -2   6   6       83.48       79.22      4.78 o 
  -1   6   6      255.49      239.93      8.43 o 
   0   6   6     1104.12     1082.36     28.28 o 
   1   6   6     1213.70     1157.70     26.96 o 
   2   6   6       10.16        7.74      1.89 o 
   3   6   6      225.52      209.52      8.44 o 
   4   6   6      371.46      340.85      9.36 o 
   5   6   6       58.38       57.23      4.44 o 
   6   6   6        8.26        7.22      2.70 o 
   7   6   6      536.36      479.60     15.28 o 
   8   6   6       12.07       12.09      4.46 o 
  -8   7   6       59.53       63.18     10.49 o 
  -7   7   6      212.08      198.91     10.02 o 
  -6   7   6       36.40       36.88      4.69 o 
  -5   7   6      574.61      530.64     18.54 o 
  -4   7   6        0.85        5.44      3.82 o 
  -3   7   6     1247.83     1193.83     31.92 o 
  -2   7   6       18.27       18.69      3.17 o 
  -1   7   6       22.38       23.27      3.11 o 
   0   7   6        2.28        3.90      1.89 o 
   1   7   6       88.88       98.20      5.15 o 
   2   7   6       27.01       38.56      3.61 o 
   3   7   6      514.96      501.54     15.77 o 
   4   7   6       73.89       81.30      5.60 o 
   5   7   6      439.17      409.04     13.05 o 
   6   7   6      165.24      153.92      8.23 o 
   7   7   6       94.51       92.09      6.92 o 
  -7   8   6        5.23        1.84      3.21 o 
  -6   8   6      161.27      136.15      9.70 o 
  -5   8   6       54.00       50.37      6.26 o 
  -4   8   6       55.48       56.14      5.71 o 
  -3   8   6      345.68      335.83     23.10 o 
  -2   8   6       68.99       77.52      8.35 o 
  -1   8   6      351.13      296.76     10.78 o 
   0   8   6       88.04       90.36      7.09 o 
   1   8   6      218.23      182.30      9.03 o 
   2   8   6        0.10        6.19      2.45 o 
   3   8   6      127.73      135.79      9.49 o 
   4   8   6        1.20       -1.29      3.55 o 
   5   8   6       76.74       79.17      7.69 o 
   6   8   6       49.54       47.90      5.62 o 
   7   8   6      115.42      103.58      9.35 o 
  -6   9   6       82.61       78.72     10.57 o 
  -5   9   6      253.87      245.85     12.55 o 
  -4   9   6       27.43       31.34      6.26 o 
  -3   9   6      600.99      605.95     21.38 o 
  -2   9   6        5.25        8.68      3.18 o 
  -1   9   6      121.90      131.52     11.59 o 
   0   9   6       35.47       45.21      5.30 o 
   1   9   6      250.38      237.25     12.74 o 
   2   9   6       22.55       26.65      4.76 o 
   3   9   6      182.75      174.77      9.04 o 
   4   9   6        2.92       13.53      2.78 o 
   5   9   6       42.61       46.22     10.81 o 
   6   9   6      385.11      374.56     17.65 o 
  -5  10   6        2.16        5.91      3.26 o 
  -4  10   6        4.39        7.47      3.47 o 
  -3  10   6       11.55       28.48      9.69 o 
  -2  10   6      163.03      171.19      9.46 o 
  -1  10   6      388.85      378.82     15.26 o 
   0  10   6      402.02      398.40     18.39 o 
   1  10   6       60.99       51.89      9.71 o 
   2  10   6       14.77       30.05      8.76 o 
   3  10   6      162.70      165.62      8.95 o 
   4  10   6      126.25      142.20      9.11 o 
  -3  11   6       23.48       21.15      4.92 o 
  -2  11   6        1.62       14.86      6.64 o 
  -1  11   6       41.23       28.73      6.04 o 
   0  11   6       48.47       89.99      8.80 o 
   1  11   6       97.39       94.92      9.91 o 
   2  11   6      103.83      105.43      8.93 o 
 -10   1   7       56.54       56.84      6.77 o 
  -9   1   7      221.06      214.02      9.70 o 
  -8   1   7      147.98      154.99      8.86 o 
  -7   1   7       10.01        7.50      1.97 o 
  -6   1   7      963.22      994.15     26.42 o 
  -5   1   7      245.55      220.95      6.88 o 
  -4   1   7       10.99       25.72      1.75 o 
  -3   1   7     2370.15     2239.03     52.77 o 
  -2   1   7     1001.30      901.07     28.91 o 
  -1   1   7     4440.26     4531.58    115.82 o 
   0   1   7       51.75       51.26      1.89 o 
   1   1   7       17.76       21.67      1.75 o 
   2   1   7      251.16      282.95      7.80 o 
   3   1   7        9.13        4.86      1.11 o 
   4   1   7        1.15        2.04      1.34 o 
   5   1   7      711.22      655.74     17.29 o 
   6   1   7        1.36       -0.03      1.95 o 
   7   1   7      690.49      675.52     20.42 o 
   8   1   7      323.86      316.66     13.96 o 
   9   1   7       40.91       48.66      8.64 o 
 -10   2   7        1.92        4.96      5.55 o 
  -9   2   7      784.01      766.54     21.74 o 
  -8   2   7      266.34      281.29      8.82 o 
  -7   2   7      238.72      237.09      7.52 o 
  -6   2   7       12.25       10.00      1.79 o 
  -5   2   7      107.61      111.14      4.80 o 
  -4   2   7     1053.04     1131.76     25.97 o 
  -3   2   7        4.33        2.33      1.11 o 
  -2   2   7     1168.67     1264.85     29.85 o 
  -1   2   7     1691.98     1592.35     41.64 o 
   0   2   7       28.85       52.08      2.55 o 
   1   2   7     2653.71     2623.46     77.85 o 
   2   2   7     1588.06     1573.62     40.65 o 
   3   2   7      725.71      635.35     18.88 o 
   4   2   7      212.31      184.62      6.93 o 
   5   2   7       22.01       21.60      3.43 o 
   6   2   7      244.21      219.08      8.94 o 
   7   2   7       25.34       22.60      3.74 o 
   8   2   7       27.93       34.42      6.00 o 
   9   2   7       71.32       81.79     10.93 o 
  -9   3   7       25.34       28.51      3.84 o 
  -8   3   7       41.52       43.05      4.67 o 
  -7   3   7       20.31       21.30      2.91 o 
  -6   3   7       56.13       60.08      6.34 o 
  -5   3   7      335.80      302.15      9.04 o 
  -4   3   7       35.95       27.45      2.20 o 
  -3   3   7        5.29        2.62      1.17 o 
  -2   3   7      153.52      157.50      4.79 o 
  -1   3   7      359.77      291.42     10.35 o 
   0   3   7       28.92       29.84      2.11 o 
   1   3   7      480.43      487.97     24.76 o 
   2   3   7       44.68       59.35      2.99 o 
   3   3   7        5.65       12.79      1.92 o 
   4   3   7        0.38        0.85      1.41 o 
   5   3   7       46.82       44.10      4.18 o 
   6   3   7        0.16       -1.59      1.94 o 
   7   3   7        1.46        2.30      2.22 o 
   8   3   7       54.20       44.47      5.75 o 
   9   3   7       18.12       20.68      6.67 o 
  -9   4   7      193.04      189.16      9.76 o 
  -8   4   7      286.72      261.55     10.35 o 
  -7   4   7       19.59       20.75      3.14 o 
  -6   4   7      479.36      448.88     14.12 o 
  -5   4   7       48.03       47.46      3.87 o 
  -4   4   7      721.65      704.22     17.33 o 
  -3   4   7      128.47      133.93      6.36 o 
  -2   4   7     1035.85     1057.45     30.38 o 
  -1   4   7       73.37       67.88      4.53 o 
   0   4   7       12.28        0.56      1.43 o 
   1   4   7        0.19        4.70      1.45 o 
   2   4   7     2928.02     2924.06     62.46 o 
   3   4   7      401.88      414.08      9.93 o 
   4   4   7      443.06      435.34     12.34 o 
   5   4   7      150.78      139.77      6.18 o 
   6   4   7        0.20        0.71      1.96 o 
   7   4   7      426.61      371.71     13.57 o 
   8   4   7        6.18        4.88      3.43 o 
   9   4   7        6.65       10.44      4.10 o 
  -9   5   7       12.72       16.93      5.01 o 
  -8   5   7      120.91      110.74      6.79 o 
  -7   5   7       64.24       66.92      5.49 o 
  -6   5   7       74.25       75.91      5.43 o 
  -5   5   7      342.94      313.24     10.68 o 
  -4   5   7      550.93      506.61     14.92 o 
  -3   5   7      357.98      324.29      9.36 o 
  -2   5   7     2149.22     1915.72     53.28 o 
  -1   5   7      198.21      178.57      7.54 o 
   0   5   7      442.31      434.34     14.18 o 
   1   5   7      281.57      277.15      7.06 o 
   2   5   7       18.75       17.09      1.72 o 
   3   5   7      185.94      170.22      5.92 o 
   4   5   7      330.40      285.25      8.61 o 
   5   5   7      602.07      529.15     16.65 o 
   6   5   7      341.73      340.90     12.60 o 
   7   5   7        9.23       14.83      3.97 o 
   8   5   7      259.78      260.23     12.86 o 
  -8   6   7      104.75       97.29      7.06 o 
  -7   6   7        3.10        0.56      2.01 o 
  -6   6   7       53.28       51.07      4.60 o 
  -5   6   7      200.45      169.75      8.66 o 
  -4   6   7       10.39        8.19      2.21 o 
  -3   6   7       99.24      101.03      5.70 o 
  -2   6   7      362.09      400.97     10.87 o 
  -1   6   7      153.67      143.10      4.98 o 
   0   6   7        1.97        0.89      1.28 o 
   1   6   7       48.74       61.90      3.75 o 
   2   6   7       18.65       21.59      2.93 o 
   3   6   7      223.48      204.85      7.49 o 
   4   6   7        1.05        2.54      1.70 o 
   5   6   7       23.23       24.14      2.98 o 
   6   6   7       35.85       34.94      3.99 o 
   7   6   7       17.04       16.36      4.27 o 
   8   6   7        1.48       -1.26      5.36 o 
  -8   7   7       62.12       56.70      5.69 o 
  -7   7   7       13.73       21.74      5.33 o 
  -6   7   7      677.31      573.24     17.98 o 
  -5   7   7      689.14      636.52     21.23 o 
  -4   7   7       47.64       44.08      4.57 o 
  -3   7   7       62.95       59.04      5.35 o 
  -2   7   7      306.37      284.60      9.91 o 
  -1   7   7     1152.71      983.98     26.49 o 
   0   7   7      328.72      295.79     10.06 o 
   1   7   7      211.75      180.51      7.43 o 
   2   7   7      385.75      336.54     11.40 o 
   3   7   7      279.98      272.62      9.29 o 
   4   7   7       19.83       21.60      2.91 o 
   5   7   7      238.43      206.24      9.32 o 
   6   7   7      149.81      144.24      8.87 o 
   7   7   7       67.62       72.41      6.12 o 
  -7   8   7      312.37      262.39     13.43 o 
  -6   8   7       27.40       33.98      4.99 o 
  -5   8   7       41.60       37.68      5.19 o 
  -4   8   7       24.41       24.30      4.17 o 
  -3   8   7      253.35      246.81     10.54 o 
  -2   8   7      257.66      236.49     15.13 o 
  -1   8   7      130.02      150.92      8.93 o 
   0   8   7      327.87      312.90     10.96 o 
   1   8   7      823.93      833.39     23.25 o 
   2   8   7       43.38       50.67      4.24 o 
   3   8   7      442.96      405.77     13.66 o 
   4   8   7      112.75      108.77      7.17 o 
   5   8   7      405.57      405.35     14.80 o 
   6   8   7        0.76        1.97      3.91 o 
  -6   9   7       25.36       25.67      4.68 o 
  -5   9   7        1.34       19.98      5.81 o 
  -4   9   7      225.57      245.03     12.33 o 
  -3   9   7      180.51      192.73     40.62 o 
  -2   9   7      108.80      115.38     11.53 o 
  -1   9   7        1.23        9.99      3.77 o 
   0   9   7        0.12        1.17      3.15 o 
   1   9   7       58.55       60.09     10.39 o 
   2   9   7       25.72       22.98      3.42 o 
   3   9   7       30.28       37.84      6.09 o 
   4   9   7      177.00      153.91      8.67 o 
   5   9   7        0.83        1.22      2.84 o 
  -4  10   7       44.75       49.50      6.45 o 
  -3  10   7       11.10       17.91      6.46 o 
  -2  10   7      103.70      113.60      7.74 o 
  -1  10   7       16.05       37.99      6.37 o 
   0  10   7        6.03       14.23      6.68 o 
   1  10   7      221.81      230.31     12.65 o 
   2  10   7       35.21       32.10      6.00 o 
   3  10   7      131.41      128.66      9.01 o 
   4  10   7       25.20       31.32      8.15 o 
  -2  11   7      488.40      491.44     21.32 o 
  -1  11   7       10.99       11.01      4.21 o 
   0  11   7      224.79      209.24     19.08 o 
   1  11   7        1.10        6.60      4.07 o 
   2  11   7        0.32        1.15      3.33 o 
 -10   0   8       18.80       18.23      4.67 o 
  -9   0   8      497.74      480.37     31.60 o 
  -8   0   8      834.14      750.96     28.06 o 
  -7   0   8       18.37       18.21      3.41 o 
  -6   0   8      338.90      291.49     12.43 o 
  -5   0   8      920.92      858.50     24.68 o 
  -3   0   8     1198.97     1279.82     39.47 o 
  -2   0   8     1294.06     1424.19     79.46 o 
  -1   0   8      722.96      778.57     44.72 o 
   0   0   8       33.43       32.46      3.44 o 
   1   0   8      996.03     1158.77     33.35 o 
   2   0   8     2096.51     2055.14     72.13 o 
   3   0   8     3242.13     3219.40     74.72 o 
   4   0   8     1288.31     1281.08     41.21 o 
   5   0   8      707.37      702.41     26.62 o 
   6   0   8      127.82      133.88      8.70 o 
   7   0   8      385.16      348.69     19.88 o 
   8   0   8        5.62       12.00     15.86 o 
   9   0   8        2.53       13.23      6.71 o 
 -10   1   8       78.21       81.23      5.60 o 
  -9   1   8        9.34        8.56      2.22 o 
  -8   1   8        9.31       10.53      2.21 o 
  -7   1   8        0.42        1.18      1.92 o 
  -6   1   8      160.65      154.07      5.10 o 
  -5   1   8      142.11      139.58      4.89 o 
  -4   1   8      544.84      505.29     12.43 o 
  -3   1   8      628.53      611.64     15.70 o 
  -2   1   8       15.24       18.05      1.75 o 
  -1   1   8       32.18       26.04      1.56 o 
   0   1   8      673.74      650.55     14.14 o 
   1   1   8     1413.73     1345.84     33.48 o 
   2   1   8       76.77       57.79      2.57 o 
   3   1   8       32.26       32.72      1.70 o 
   4   1   8        9.17        8.71      1.81 o 
   5   1   8       47.89       56.11      4.22 o 
   6   1   8      138.21      134.38      6.62 o 
   7   1   8       41.71       42.28      5.28 o 
   8   1   8       15.90       21.46      4.18 o 
   9   1   8       31.37       35.91      7.34 o 
 -10   2   8       99.87       99.30      6.99 o 
  -9   2   8       20.09       14.84      2.81 o 
  -8   2   8       68.20       60.74      3.83 o 
  -7   2   8      168.92      162.53      7.92 o 
  -6   2   8      381.80      401.98     11.39 o 
  -5   2   8      508.35      462.06     15.54 o 
  -4   2   8       35.22       36.58      2.89 o 
  -3   2   8        9.23       10.79      1.00 o 
  -2   2   8      522.28      586.33     14.62 o 
  -1   2   8      817.02      826.42     26.74 o 
   0   2   8       89.09       95.79      4.34 o 
   1   2   8        2.32       11.19      1.15 o 
   2   2   8     1755.26     1702.73     43.27 o 
   3   2   8       39.10       30.74      1.87 o 
   4   2   8        0.04       -2.09      1.33 o 
   5   2   8      134.84      129.94      6.19 o 
   6   2   8        0.03       -1.70      1.80 o 
   7   2   8      181.77      182.04      8.32 o 
   8   2   8        4.00        9.38      3.39 o 
   9   2   8       14.59       25.85      6.77 o 
  -9   3   8      164.42      169.36      8.02 o 
  -8   3   8       20.12       17.10      2.80 o 
  -7   3   8       12.78       13.48      2.34 o 
  -6   3   8      132.93      129.64      5.67 o 
  -5   3   8      131.77      140.49      9.45 o 
  -4   3   8     1007.51     1001.50     25.96 o 
  -3   3   8      831.09      800.68     20.80 o 
  -2   3   8      852.91      754.22     20.91 o 
  -1   3   8      139.99       87.16      2.95 o 
   0   3   8     2820.04     2782.03     72.39 o 
   1   3   8     2040.69     2057.26     61.01 o 
   2   3   8       66.85       50.62      4.13 o 
   3   3   8      596.92      594.03     12.95 o 
   4   3   8      121.22      118.11      4.77 o 
   5   3   8       35.50       35.08      3.74 o 
   6   3   8      280.61      251.37     11.13 o 
   7   3   8      239.43      205.90      9.09 o 
   8   3   8      660.63      616.85     22.02 o 
   9   3   8        0.07       10.02      5.70 o 
  -9   4   8       32.63       31.64      4.55 o 
  -8   4   8        1.81        4.04      2.14 o 
  -7   4   8       22.43       14.15      3.81 o 
  -6   4   8      863.97      788.22     22.15 o 
  -5   4   8      352.14      333.92     12.81 o 
  -4   4   8       64.20       62.16      5.08 o 
  -3   4   8       25.46       26.53      3.20 o 
  -2   4   8       44.81       52.61      9.48 o 
  -1   4   8       12.27       18.94      2.39 o 
   0   4   8        0.46        0.96      0.88 o 
   1   4   8        4.30        1.90      1.64 o 
   2   4   8     1129.98     1064.46     29.63 o 
   3   4   8      581.22      570.03     13.61 o 
   4   4   8      812.45      710.61     17.95 o 
   5   4   8       58.48       58.64      4.83 o 
   6   4   8       42.07       35.12      4.69 o 
   7   4   8      139.26      120.00      7.68 o 
   8   4   8       50.50       54.17      6.37 o 
  -9   5   8      160.69      146.35      8.69 o 
  -8   5   8       37.94       41.56      4.29 o 
  -7   5   8       21.10       25.71      3.39 o 
  -6   5   8       34.91       38.21      3.68 o 
  -5   5   8      252.19      220.14      9.92 o 
  -4   5   8      442.75      432.38     15.33 o 
  -3   5   8      213.84      199.20      8.64 o 
  -2   5   8        3.04        2.80      2.05 o 
  -1   5   8      804.79      760.11     26.24 o 
   0   5   8       23.43       25.15      2.18 o 
   1   5   8       49.74       54.47      4.06 o 
   2   5   8        0.01       -2.92      1.92 o 
   3   5   8      227.01      210.22      7.78 o 
   4   5   8      833.15      779.72     19.73 o 
   5   5   8       18.21       17.18      3.68 o 
   6   5   8        5.22        3.85      2.47 o 
   7   5   8      133.56      114.29     10.43 o 
   8   5   8      112.51      113.80      9.29 o 
  -8   6   8        1.64        2.91      2.18 o 
  -7   6   8      336.00      331.49     13.20 o 
  -6   6   8      306.69      275.82     10.05 o 
  -5   6   8      542.81      492.94     15.06 o 
  -4   6   8        0.15       -0.19      2.06 o 
  -3   6   8      384.24      367.47     15.62 o 
  -2   6   8      305.72      311.14     13.56 o 
  -1   6   8      629.20      585.41     21.71 o 
   0   6   8       37.12       36.91      4.36 o 
   1   6   8      271.96      268.62     12.28 o 
   2   6   8       47.94       43.62      3.88 o 
   3   6   8      822.14      815.64     22.16 o 
   4   6   8      598.52      541.46     15.13 o 
   5   6   8      148.03      133.64      6.50 o 
   6   6   8        4.59        4.08      2.85 o 
   7   6   8      135.85      119.84      8.98 o 
   8   6   8      279.95      215.49     11.44 o 
  -7   7   8        6.19        6.11      2.54 o 
  -6   7   8       15.59       10.42      3.01 o 
  -5   7   8        0.83        2.09      2.05 o 
  -4   7   8      399.00      367.57     16.62 o 
  -3   7   8      364.89      321.01     14.71 o 
  -2   7   8      158.82      149.76      8.94 o 
  -1   7   8      113.93      131.01      8.13 o 
   0   7   8      235.69      227.04     11.18 o 
   1   7   8     1211.12     1135.33     32.52 o 
   2   7   8        5.30       11.73      3.58 o 
   3   7   8        3.70        5.18      2.26 o 
   4   7   8       63.40       57.74      4.74 o 
   5   7   8        0.32        3.35      2.71 o 
   6   7   8        0.15       -1.91      2.96 o 
   7   7   8      221.20      216.74     11.44 o 
  -7   8   8        3.14        2.93      5.60 o 
  -6   8   8       82.93       74.64      5.68 o 
  -5   8   8      121.95      132.43     12.09 o 
  -4   8   8       87.69       70.42      8.54 o 
  -3   8   8      668.40      644.61     25.45 o 
  -2   8   8        0.29       -0.23      2.48 o 
  -1   8   8      694.50      568.10     22.61 o 
   0   8   8      133.11      120.76      6.98 o 
   1   8   8      442.75      395.74     14.04 o 
   2   8   8      183.57      177.41      7.58 o 
   3   8   8        1.73        8.66      4.01 o 
   4   8   8      373.54      331.22     13.64 o 
   5   8   8       67.71       72.85      7.11 o 
   6   8   8      215.73      189.64     10.62 o 
  -6   9   8       41.29       44.64      8.70 o 
  -5   9   8        0.50        2.03      3.91 o 
  -4   9   8       63.13       60.37      9.85 o 
  -3   9   8        8.82        4.75      5.76 o 
  -2   9   8      796.86      772.62     36.76 o 
  -1   9   8      487.01      552.00     40.65 o 
   0   9   8       47.89       52.17      5.86 o 
   1   9   8      181.51      150.22     10.09 o 
   2   9   8       45.65       51.55      5.07 o 
   3   9   8      152.93      158.43      9.76 o 
   4   9   8       28.24       32.42      4.98 o 
   5   9   8       15.19       19.93      4.42 o 
  -4  10   8       18.83       17.25      6.49 o 
  -3  10   8       82.10       86.05     16.72 o 
  -2  10   8      151.75      188.84     20.96 o 
  -1  10   8       77.27       88.36     17.12 o 
   0  10   8       43.60       41.14      5.41 o 
   1  10   8      388.74      381.69     19.78 o 
   2  10   8       22.91       19.16      4.62 o 
   3  10   8       71.25       73.10      9.08 o 
   4  10   8      101.17       91.17      7.67 o 
  -1  11   8       40.73       40.32     14.03 o 
   0  11   8       21.14       22.42     11.55 o 
   1  11   8       37.39       23.65     15.93 o 
  -9   1   9       42.92       39.70      3.37 o 
  -8   1   9       44.96       45.88      3.27 o 
  -7   1   9       90.90       92.85      4.60 o 
  -6   1   9      365.65      359.28     10.02 o 
  -5   1   9        0.00        0.06      1.03 o 
  -4   1   9      617.49      678.10     22.91 o 
  -3   1   9      125.69      102.75      3.90 o 
  -2   1   9       87.10       66.91      3.24 o 
  -1   1   9      704.70      591.57     25.03 o 
   0   1   9     1584.04     1679.49     38.52 o 
   1   1   9      909.14      856.62     25.69 o 
   2   1   9      680.28      678.07     18.42 o 
   3   1   9        8.42        0.36      0.83 o 
   4   1   9       81.95       73.78      2.97 o 
   5   1   9      613.84      589.66     18.72 o 
   6   1   9      109.03      103.19      8.18 o 
   7   1   9       84.81       78.36      6.85 o 
   8   1   9      173.85      163.02      9.35 o 
   9   1   9       47.32       78.11     10.52 o 
  -9   2   9       48.77       52.95      4.41 o 
  -8   2   9       81.36       70.41      4.45 o 
  -7   2   9      169.09      155.79      5.98 o 
  -6   2   9        6.57        5.32      1.90 o 
  -5   2   9     1454.30     1397.43     35.27 o 
  -4   2   9      514.70      425.81     11.93 o 
  -3   2   9      871.60      807.27     22.32 o 
  -2   2   9      523.07      507.85     17.86 o 
  -1   2   9       40.51       42.63      2.71 o 
   0   2   9       62.12       79.40      4.00 o 
   1   2   9      482.10      514.38     16.62 o 
   2   2   9      274.02      292.38      6.84 o 
   3   2   9      239.49      224.22      7.27 o 
   4   2   9      140.86      133.10      5.78 o 
   5   2   9     2591.00     2412.48     58.90 o 
   6   2   9      464.92      439.93     14.01 o 
   7   2   9       49.43       49.94      5.59 o 
   8   2   9       51.19       51.15      6.11 o 
   9   2   9       34.78       26.91      5.82 o 
  -9   3   9       43.72       40.62      3.89 o 
  -8   3   9      191.23      174.05      6.92 o 
  -7   3   9        1.66        0.23      1.35 o 
  -6   3   9        0.12        1.59      1.60 o 
  -5   3   9      228.22      217.23      8.07 o 
  -4   3   9      295.70      267.84      8.85 o 
  -3   3   9      749.45      722.55     17.02 o 
  -2   3   9      139.99      131.16      3.69 o 
  -1   3   9      887.58      941.68     25.43 o 
   0   3   9     1390.09     1504.85     32.04 o 
   1   3   9       33.13       33.47      3.52 o 
   2   3   9       25.93       20.71      2.47 o 
   3   3   9      157.26      154.64      6.25 o 
   4   3   9      189.98      169.72      5.44 o 
   5   3   9      239.51      215.78      9.62 o 
   6   3   9       85.43       81.64      5.64 o 
   7   3   9      278.20      256.68     10.26 o 
   8   3   9       18.39        6.69      4.22 o 
   9   3   9        0.02        1.81      4.14 o 
  -9   4   9       19.59       14.02      3.75 o 
  -8   4   9        2.18        1.01      1.88 o 
  -7   4   9        2.14       -0.89      1.78 o 
  -6   4   9      563.04      526.84     21.76 o 
  -5   4   9     1037.37     1025.81     36.10 o 
  -4   4   9      206.44      177.29      7.96 o 
  -3   4   9       67.94       65.42      4.73 o 
  -2   4   9      194.81      192.55      6.69 o 
  -1   4   9      605.02      593.40     17.35 o 
   0   4   9       15.43       10.81      1.45 o 
   1   4   9        9.15       11.65      3.56 o 
   2   4   9      208.17      205.00     11.84 o 
   3   4   9      183.00      178.31      7.78 o 
   4   4   9       70.25       59.04      3.90 o 
   5   4   9      581.12      517.86     14.30 o 
   6   4   9      180.55      164.70      7.53 o 
   7   4   9       25.90       21.36      3.65 o 
   8   4   9      118.71      130.86      8.72 o 
  -8   5   9      924.47      861.73     39.05 o 
  -7   5   9      246.65      259.78     11.93 o 
  -6   5   9      110.88       99.08      7.14 o 
  -5   5   9      119.71      134.30      9.61 o 
  -4   5   9        0.06        3.02      1.95 o 
  -3   5   9       66.35       63.48      4.96 o 
  -2   5   9      599.85      560.60     25.21 o 
  -1   5   9     1831.87     1764.33     67.97 o 
   0   5   9      453.79      388.29     14.82 o 
   1   5   9      272.12      274.39     11.87 o 
   2   5   9      662.64      622.45     22.52 o 
   3   5   9      111.08      104.63      6.99 o 
   4   5   9       77.12       72.05      4.37 o 
   5   5   9       87.29       82.79      5.30 o 
   6   5   9        0.98        2.70      2.16 o 
   7   5   9      108.06       96.15      7.61 o 
   8   5   9      266.68      257.93     12.35 o 
  -8   6   9       83.97       87.06      9.36 o 
  -7   6   9       25.17       22.79      4.42 o 
  -6   6   9        7.64       10.15      3.00 o 
  -5   6   9       10.90        8.15      2.69 o 
  -4   6   9      329.16      308.15     12.42 o 
  -3   6   9        0.71        1.26      2.42 o 
  -2   6   9       33.01       38.00      4.71 o 
  -1   6   9       89.67       83.60      6.56 o 
   0   6   9       39.27       50.54      5.06 o 
   1   6   9       84.31       85.01      7.15 o 
   2   6   9      221.88      206.03     10.68 o 
   3   6   9      482.45      438.42     15.51 o 
   4   6   9       72.98       79.79      5.08 o 
   5   6   9      121.07      103.79      6.24 o 
   6   6   9      316.17      282.43     11.08 o 
   7   6   9       31.04       31.76      4.85 o 
  -7   7   9       17.82       17.50      4.56 o 
  -6   7   9       52.63       50.56      5.70 o 
  -5   7   9        3.68        1.62      2.59 o 
  -4   7   9      153.08      122.85      8.28 o 
  -3   7   9      144.99      131.19      8.47 o 
  -2   7   9        0.93        2.71      2.54 o 
  -1   7   9        0.06        2.35      2.37 o 
   0   7   9        6.24        2.96      3.34 o 
   1   7   9      938.31      889.45     31.16 o 
   2   7   9     1348.33     1271.69     42.56 o 
   3   7   9       26.28       16.41      3.77 o 
   4   7   9      426.31      402.08     13.53 o 
   5   7   9        1.95        1.54      2.40 o 
   6   7   9      201.70      186.56      9.77 o 
   7   7   9      158.64      161.01     10.04 o 
  -6   8   9      208.81      198.98     14.57 o 
  -5   8   9      384.97      361.66     17.22 o 
  -4   8   9      706.61      646.40     25.76 o 
  -3   8   9        5.35        8.69      3.14 o 
  -2   8   9      109.95      112.36      7.90 o 
  -1   8   9      132.53      125.47     10.78 o 
   0   8   9       59.85       56.14     14.62 o 
   1   8   9       34.06       38.26      7.08 o 
   2   8   9      707.85      696.81     22.84 o 
   3   8   9       88.03       89.93      5.45 o 
   4   8   9      291.71      295.14     12.30 o 
   5   8   9       85.43       78.85      6.91 o 
   6   8   9       66.21       45.55      6.00 o 
  -5   9   9        9.67       10.51     10.78 o 
  -4   9   9        1.57        2.96      3.56 o 
  -3   9   9       16.85       21.69      5.65 o 
  -2   9   9       89.18       75.04      9.73 o 
  -1   9   9      181.48      211.85     15.10 o 
   0   9   9       32.01       27.17     12.54 o 
   1   9   9       12.05       18.46      5.77 o 
   2   9   9        7.88        9.90      4.85 o 
   3   9   9      186.81      170.98     31.01 o 
   4   9   9       53.76       49.08      5.72 o 
   5   9   9       68.81       71.62      9.91 o 
  -4  10   9       89.32       96.19     16.14 o 
  -3  10   9        9.91       12.84      8.08 o 
  -2  10   9       57.89       61.72     14.02 o 
  -1  10   9        5.76        0.02      6.90 o 
   0  10   9        5.98       16.30      8.33 o 
   1  10   9      193.60      188.48     21.02 o 
   2  10   9      121.90      124.13     14.23 o 
   3  10   9       18.23       17.34      5.54 o 
  -9   0  10      119.41      117.73      6.36 o 
  -8   0  10      419.80      350.65     12.33 o 
  -7   0  10      639.32      572.57     21.07 o 
  -6   0  10     1984.55     1816.22     71.60 o 
  -5   0  10      364.46      168.43     16.37 o 
  -4   0  10       23.06       33.29      6.14 o 
  -3   0  10       86.97      106.93      5.04 o 
  -2   0  10     4750.44     4883.21    260.73 o 
  -1   0  10     5292.22     5335.57    283.53 o 
   0   0  10      534.74      461.42     28.12 o 
   1   0  10     2006.30     2340.56    116.77 o 
   2   0  10       43.91       41.35      4.31 o 
   3   0  10       99.16      121.21      6.94 o 
   4   0  10        3.48        4.32      1.65 o 
   5   0  10       21.01       25.03      4.12 o 
   6   0  10     2176.05     2024.73     79.75 o 
   7   0  10      133.73      114.32     16.71 o 
   8   0  10       47.78       33.62      7.18 o 
   9   0  10       97.89       97.80     12.63 o 
  -9   1  10       83.74       79.45      4.60 o 
  -8   1  10      351.71      319.64      9.79 o 
  -7   1  10      100.43      101.38      5.47 o 
  -6   1  10       69.88       58.46      4.65 o 
  -5   1  10       35.22       33.03      3.62 o 
  -4   1  10        1.04        2.30      1.48 o 
  -3   1  10        0.94        0.56      0.66 o 
  -2   1  10      378.18      381.46     11.52 o 
  -1   1  10       28.90       33.01      4.72 o 
   0   1  10     1061.62     1084.76     25.41 o 
   1   1  10     1019.52      982.30     29.33 o 
   2   1  10      254.38      206.22      7.11 o 
   3   1  10        8.70        8.48      2.10 o 
   4   1  10        3.47        1.97      1.19 o 
   5   1  10      143.82      138.75      5.12 o 
   6   1  10      197.52      184.29      8.68 o 
   7   1  10       23.43       20.42      3.93 o 
   8   1  10        7.75        6.29      3.62 o 
   9   1  10      166.63      163.45     15.13 o 
  -9   2  10        1.74        2.83      2.18 o 
  -8   2  10      104.81       95.91      6.18 o 
  -7   2  10       12.86        8.67      2.22 o 
  -6   2  10        2.25        0.72      1.20 o 
  -5   2  10       30.71       35.72      2.32 o 
  -4   2  10      189.59      179.13      7.45 o 
  -3   2  10      516.64      481.82     12.94 o 
  -2   2  10      627.02      693.01     19.98 o 
  -1   2  10       29.79       31.39      2.43 o 
   0   2  10      222.46      233.82      8.64 o 
   1   2  10        5.43       14.20      3.78 o 
   2   2  10      385.61      433.25     11.39 o 
   3   2  10      113.41      113.38      4.14 o 
   4   2  10      373.51      360.04     10.99 o 
   5   2  10       42.70       47.57      3.31 o 
   6   2  10      363.74      337.66     11.54 o 
   7   2  10       84.80       82.07      8.35 o 
   8   2  10        1.14        1.17      2.81 o 
   9   2  10       75.99       78.15     11.77 o 
  -9   3  10      116.35      115.90      7.50 o 
  -8   3  10     1154.72     1059.81     29.55 o 
  -7   3  10      628.20      557.96     17.16 o 
  -6   3  10        1.41        1.16      1.37 o 
  -5   3  10        2.46        3.76      1.57 o 
  -4   3  10        0.82       -0.57      0.91 o 
  -3   3  10      678.49      690.09     19.76 o 
  -2   3  10       25.72       28.15      1.89 o 
  -1   3  10      738.40      719.60     29.12 o 
   0   3  10     3951.56     3906.28    112.66 o 
   1   3  10      198.09      171.96      5.30 o 
   2   3  10       71.78       57.58      3.09 o 
   3   3  10      830.11      825.83     23.12 o 
   4   3  10      234.50      221.19      7.91 o 
   5   3  10      422.04      394.08     11.33 o 
   6   3  10        2.74        5.41      2.15 o 
   7   3  10       11.44        6.38      2.56 o 
   8   3  10       26.59       24.89      4.58 o 
  -9   4  10      161.28      164.72      9.53 o 
  -8   4  10        9.30        5.06      2.71 o 
  -7   4  10      312.02      292.01     12.48 o 
  -6   4  10      429.37      418.01     13.61 o 
  -5   4  10       36.10       35.89      3.51 o 
  -4   4  10      138.77      124.78      5.54 o 
  -3   4  10      304.31      303.44     11.05 o 
  -2   4  10      472.42      447.66     12.23 o 
  -1   4  10      563.84      581.73     16.78 o 
   0   4  10       34.56       23.30      1.77 o 
   1   4  10      198.50      200.86      9.01 o 
   2   4  10      301.19      301.01     10.59 o 
   3   4  10       51.82       42.38      4.05 o 
   4   4  10        6.58        7.14      2.13 o 
   5   4  10        0.89        2.10      1.67 o 
   6   4  10      196.68      186.97     10.94 o 
   7   4  10      359.37      338.54     12.35 o 
   8   4  10       17.64       16.10      4.45 o 
  -8   5  10       14.91        6.58      3.18 o 
  -7   5  10        5.34        6.18      2.78 o 
  -6   5  10       77.44       71.64      6.04 o 
  -5   5  10      138.42      148.53      7.84 o 
  -4   5  10      267.34      250.68     10.36 o 
  -3   5  10       70.29       58.35      4.73 o 
  -2   5  10       72.85       73.02      5.64 o 
  -1   5  10      299.06      291.78     12.09 o 
   0   5  10      234.89      228.09      9.90 o 
   1   5  10        0.03        2.09      2.05 o 
   2   5  10        4.70        6.52      6.05 o 
   3   5  10      728.35      703.05     21.81 o 
   4   5  10       11.78       16.78      3.57 o 
   5   5  10        5.13        3.18      1.91 o 
   6   5  10       36.95       33.99      3.91 o 
   7   5  10       56.92       61.27      5.62 o 
   8   5  10      177.71      171.58      9.37 o 
  -8   6  10      114.35       98.48     10.16 o 
  -7   6  10      329.79      280.36     12.79 o 
  -6   6  10      139.80      153.22      8.51 o 
  -5   6  10       13.76       10.82      2.96 o 
  -4   6  10      765.17      705.49     22.98 o 
  -3   6  10     2162.15     1980.22     77.82 o 
  -2   6  10       91.75       73.33      7.29 o 
  -1   6  10       22.02       22.72      3.74 o 
   0   6  10       23.77       28.05      5.08 o 
   1   6  10      199.68      196.58     10.10 o 
   2   6  10      332.28      286.58     13.26 o 
   3   6  10      400.07      389.70     14.26 o 
   4   6  10        3.68        0.71      2.34 o 
   5   6  10      237.16      218.32      8.63 o 
   6   6  10      283.52      272.27     10.56 o 
   7   6  10      181.11      159.15      8.79 o 
  -7   7  10      261.70      247.34     12.22 o 
  -6   7  10      149.86      143.73      8.86 o 
  -5   7  10        0.13       -0.60      2.20 o 
  -4   7  10        0.24        1.81      2.43 o 
  -3   7  10        0.25        1.37      2.30 o 
  -2   7  10      104.07       87.51      6.95 o 
  -1   7  10      433.71      404.82     16.78 o 
   0   7  10      636.12      612.37     28.78 o 
   1   7  10       67.55       70.45      8.65 o 
   2   7  10       56.53       65.70      6.92 o 
   3   7  10       97.03       92.75      6.81 o 
   4   7  10      888.41      803.01     26.51 o 
   5   7  10        7.53        6.09      2.12 o 
   6   7  10       25.01       23.62      3.92 o 
  -6   8  10       29.18       40.33      7.64 o 
  -5   8  10        0.30        0.90      2.68 o 
  -4   8  10       76.71       83.47      7.50 o 
  -3   8  10        0.08        3.19      3.99 o 
  -2   8  10       11.12       21.76      4.11 o 
  -1   8  10       42.86       28.22      5.94 o 
   0   8  10        0.33       10.56      9.64 o 
   1   8  10       17.84        8.41      3.86 o 
   2   8  10        6.36       12.80      3.09 o 
   3   8  10       13.53        5.53      3.08 o 
   4   8  10       30.46       29.68      5.53 o 
   5   8  10        3.65        6.54      3.65 o 
   6   8  10      182.85      151.33      8.14 o 
  -5   9  10      363.08      363.18     21.64 o 
  -4   9  10       25.08       27.50      6.10 o 
  -3   9  10      232.26      217.48     12.38 o 
  -2   9  10       16.42       20.38     12.61 o 
  -1   9  10        7.83       12.61      4.24 o 
   0   9  10       78.10       72.54     12.83 o 
   1   9  10       70.45       78.32     10.33 o 
   2   9  10      556.99      562.72     28.65 o 
   3   9  10      114.80      130.56     13.61 o 
   4   9  10       51.17       50.28      9.02 o 
  -3  10  10      238.71      288.48     25.50 o 
  -2  10  10       66.15       82.13     14.81 o 
  -1  10  10       68.68       79.53     14.98 o 
   0  10  10        9.66        5.89      6.28 o 
   1  10  10      128.28      120.79     16.11 o 
   2  10  10       13.61       17.71      8.18 o 
   3  10  10       92.34       97.32     10.25 o 
  -9   1  11        3.03        2.61      1.39 o 
  -8   1  11      163.45      147.19      6.43 o 
  -7   1  11      523.49      450.54     16.51 o 
  -6   1  11      218.81      178.18      8.35 o 
  -5   1  11      197.42      188.03      9.04 o 
  -4   1  11      825.31      806.23     23.57 o 
  -3   1  11       98.62       94.52      3.31 o 
  -2   1  11      276.00      295.22      9.33 o 
  -1   1  11      278.32      355.42     16.80 o 
   0   1  11      266.79      327.80      9.63 o 
   1   1  11        5.09        0.11      1.56 o 
   2   1  11      207.95      196.72      7.00 o 
   3   1  11     2570.54     2538.19     63.61 o 
   4   1  11      758.89      779.40     18.32 o 
   5   1  11      101.07      107.04      4.50 o 
   6   1  11      129.26      127.40      5.69 o 
   7   1  11       29.78       31.76      4.33 o 
   8   1  11      340.55      310.14     15.95 o 
  -9   2  11        1.29       -2.53      2.30 o 
  -8   2  11       21.25       16.26      2.70 o 
  -7   2  11      172.74      147.75      6.78 o 
  -6   2  11       19.06       23.31      3.31 o 
  -5   2  11      372.54      318.30     13.89 o 
  -4   2  11      421.95      410.41     22.48 o 
  -3   2  11     1429.06     1374.72     33.17 o 
  -2   2  11      142.37      130.67      5.52 o 
  -1   2  11      458.62      462.96     13.91 o 
   0   2  11      306.49      292.49     10.51 o 
   1   2  11      205.58      179.22      7.69 o 
   2   2  11     1098.18     1080.38     28.77 o 
   3   2  11      156.79      148.08      7.27 o 
   4   2  11      140.17      144.23      5.46 o 
   5   2  11      298.06      303.11      9.31 o 
   6   2  11        0.20       -0.24      1.64 o 
   7   2  11      126.69      110.49      7.16 o 
   8   2  11       31.50       23.71      5.05 o 
  -9   3  11       75.56       66.43      5.58 o 
  -8   3  11        4.44        2.71      1.86 o 
  -7   3  11       79.64       79.41      5.17 o 
  -6   3  11       58.96       61.92      4.21 o 
  -5   3  11      144.94      129.79      5.28 o 
  -4   3  11       45.05       52.53      5.08 o 
  -3   3  11       21.12       23.21      2.17 o 
  -2   3  11       19.82       23.24      1.64 o 
  -1   3  11       75.50       64.57      5.35 o 
   0   3  11      207.80      199.34      7.98 o 
   1   3  11       74.57       80.53      3.94 o 
   2   3  11        1.62        1.55      1.19 o 
   3   3  11       94.94       80.49      4.15 o 
   4   3  11        0.20       -1.35      1.31 o 
   5   3  11       69.20       59.45      4.65 o 
   6   3  11        7.78        4.72      1.98 o 
   7   3  11        7.46        8.15      2.94 o 
   8   3  11       16.93       20.16      4.27 o 
  -8   4  11      240.68      209.82     10.32 o 
  -7   4  11        4.51        3.70      1.95 o 
  -6   4  11      171.54      169.91      8.30 o 
  -5   4  11      313.70      319.41     10.61 o 
  -4   4  11      602.71      583.85     16.41 o 
  -3   4  11     1812.25     1721.72     38.48 o 
  -2   4  11      504.10      492.80     23.55 o 
  -1   4  11       87.65       88.47      8.54 o 
   0   4  11       23.12       22.05      1.91 o 
   1   4  11      697.32      715.66     20.64 o 
   2   4  11      576.91      554.75     16.97 o 
   3   4  11      284.87      280.84     10.53 o 
   4   4  11      824.15      787.94     24.44 o 
   5   4  11        1.83       -0.08      1.24 o 
   6   4  11        1.72        1.85      1.84 o 
   7   4  11       57.30       58.44      5.10 o 
   8   4  11       35.17       26.87      5.35 o 
  -8   5  11        1.61        2.01      2.62 o 
  -7   5  11       48.62       59.71      6.01 o 
  -6   5  11      577.68      565.44     19.77 o 
  -5   5  11     1210.29     1147.33     34.69 o 
  -4   5  11      249.10      249.06     10.26 o 
  -3   5  11      121.21      116.30      6.20 o 
  -2   5  11      209.69      198.19      9.25 o 
  -1   5  11      575.18      535.42     19.33 o 
   0   5  11        0.71        2.04      2.23 o 
   1   5  11      422.02      410.58     16.01 o 
   2   5  11      894.47      820.92     28.32 o 
   3   5  11      439.79      423.69     14.65 o 
   4   5  11       73.49       97.47      6.69 o 
   5   5  11      300.36      279.44     12.07 o 
   6   5  11      114.86      116.26      8.24 o 
   7   5  11       70.45       51.84      5.12 o 
  -8   6  11       13.48        6.03      5.18 o 
  -7   6  11        8.89        5.43      3.09 o 
  -6   6  11       78.17       82.36      6.69 o 
  -5   6  11        0.00        1.39      2.27 o 
  -4   6  11       18.56       24.74      4.70 o 
  -3   6  11       69.65       76.22      6.27 o 
  -2   6  11      199.38      168.69      8.86 o 
  -1   6  11       18.84       22.08      3.61 o 
   0   6  11      130.54      113.05      8.74 o 
   1   6  11       92.16       86.99      8.04 o 
   2   6  11      490.32      466.32     22.90 o 
   3   6  11        1.13        1.54      2.34 o 
   4   6  11      187.97      182.35      9.24 o 
   5   6  11      205.73      193.98      9.98 o 
   6   6  11       43.54       45.81      5.63 o 
   7   6  11      157.11      157.84      9.86 o 
  -7   7  11       10.01        9.63      3.42 o 
  -6   7  11      100.43       96.69      7.63 o 
  -5   7  11       50.27       48.86      6.02 o 
  -4   7  11      240.29      203.19     16.85 o 
  -3   7  11        1.57        0.70      1.95 o 
  -2   7  11        6.72       14.87      4.31 o 
  -1   7  11       55.76       46.00     15.98 o 
   0   7  11       68.74       88.34      8.77 o 
   1   7  11      195.38      211.89     17.25 o 
   2   7  11       11.84       10.17      3.26 o 
   3   7  11       46.31       35.21      5.22 o 
   4   7  11       94.78      102.45      7.61 o 
   5   7  11       89.43       95.79      8.07 o 
   6   7  11      125.52      131.48     11.48 o 
  -6   8  11       16.68       13.72      4.35 o 
  -5   8  11       29.95       37.03      6.00 o 
  -4   8  11      106.84      115.19      9.16 o 
  -3   8  11      104.76       94.31     10.98 o 
  -2   8  11      568.82      502.02     25.37 o 
  -1   8  11      418.71      413.49     22.07 o 
   0   8  11      348.83      368.79     20.51 o 
   1   8  11        8.34        5.97      3.96 o 
   2   8  11      212.65      205.48     11.51 o 
   3   8  11       65.00       66.02      7.39 o 
   4   8  11        1.59        6.31      3.41 o 
   5   8  11       40.94       26.61      5.66 o 
  -5   9  11        1.48        0.94      3.91 o 
  -4   9  11      228.99      244.71     13.54 o 
  -3   9  11       22.91       19.85      8.57 o 
  -2   9  11        0.51        7.49      4.01 o 
  -1   9  11       94.36      126.86     11.66 o 
   0   9  11        8.38        4.70      3.75 o 
   1   9  11        0.02       -1.04      3.28 o 
   2   9  11      145.47      158.65     12.05 o 
   3   9  11        0.58       10.11     12.25 o 
   4   9  11       34.74       40.22      6.31 o 
  -3  10  11       80.39      103.98     13.69 o 
  -2  10  11        5.58       12.90      6.02 o 
  -1  10  11       43.24       41.02      9.97 o 
   0  10  11       87.83       88.28     15.04 o 
   1  10  11        0.63       21.65      7.28 o 
   2  10  11       16.16       17.53      5.35 o 
  -9   0  12      230.20      194.29     14.80 o 
  -8   0  12      264.63      223.98     15.23 o 
  -7   0  12      214.69      196.40     14.33 o 
  -6   0  12      297.13      266.91     15.30 o 
  -5   0  12      120.93      124.12      8.81 o 
  -4   0  12        0.19        1.38      1.72 o 
  -3   0  12      630.03      679.65     22.01 o 
  -2   0  12     1308.38     1240.85     71.62 o 
  -1   0  12       16.62       26.44      6.01 o 
   0   0  12     2168.19     2154.63    117.34 o 
   1   0  12     1689.34     1838.95     92.38 o 
   2   0  12      345.62      324.90     17.78 o 
   3   0  12       20.07       34.72      3.71 o 
   4   0  12       45.97       40.66     12.06 o 
   5   0  12      171.55      160.13     19.40 o 
   6   0  12      215.53      201.54      9.92 o 
   7   0  12      172.05      161.81      9.48 o 
   8   0  12      440.55      407.18     22.36 o 
  -9   1  12        2.10        0.45      2.78 o 
  -8   1  12       64.45       62.68      6.24 o 
  -7   1  12      152.55      158.28      9.34 o 
  -6   1  12      145.44      129.95      8.23 o 
  -5   1  12       27.55       29.45      3.90 o 
  -4   1  12      270.10      272.02      9.83 o 
  -3   1  12      637.15      611.55     14.23 o 
  -2   1  12      517.21      465.63     13.83 o 
  -1   1  12      200.88      213.34     11.73 o 
   0   1  12       33.03       31.63      2.03 o 
   1   1  12        5.47        9.29      2.70 o 
   2   1  12        5.63        3.24      1.57 o 
   3   1  12       86.01      101.98      5.19 o 
   4   1  12      631.17      604.52     18.36 o 
   5   1  12        0.97        1.35      1.53 o 
   6   1  12       10.20        8.50      1.94 o 
   7   1  12       76.52       83.36      5.42 o 
   8   1  12       83.17       72.41      7.25 o 
  -9   2  12      160.50      144.44      9.34 o 
  -8   2  12      185.29      172.27      9.36 o 
  -7   2  12        0.40        0.59      1.68 o 
  -6   2  12       75.27       79.87      6.20 o 
  -5   2  12        3.44        4.45      1.75 o 
  -4   2  12       48.01       41.40      3.71 o 
  -3   2  12        1.72        1.28      1.18 o 
  -2   2  12      356.83      324.30     10.69 o 
  -1   2  12       47.35       43.75      3.03 o 
   0   2  12       83.25       95.35      5.93 o 
   1   2  12      287.99      278.76     18.18 o 
   2   2  12        0.25        1.11      1.11 o 
   3   2  12       38.85       40.09      3.71 o 
   4   2  12        7.53        7.89      2.03 o 
   5   2  12       18.04       21.18      2.63 o 
   6   2  12       80.23       69.83      5.96 o 
   7   2  12       93.95       83.26      6.03 o 
   8   2  12       64.84       64.73      6.05 o 
  -9   3  12        9.23        7.76      2.11 o 
  -8   3  12       26.77       25.99      3.08 o 
  -7   3  12      149.95      146.50      8.23 o 
  -6   3  12     1386.24     1310.74     38.55 o 
  -5   3  12      961.18      940.52     28.36 o 
  -4   3  12        5.10        2.13      1.37 o 
  -3   3  12      197.83      172.62      7.03 o 
  -2   3  12      167.46      151.62      7.86 o 
  -1   3  12     1352.91     1323.88     51.12 o 
   0   3  12      116.69      123.71      5.88 o 
   1   3  12      433.82      452.21     15.00 o 
   2   3  12     1117.00     1168.27     36.53 o 
   3   3  12       51.24       47.80      4.84 o 
   4   3  12       25.36       19.53      2.59 o 
   5   3  12       12.86        9.00      2.34 o 
   6   3  12      434.28      419.07     17.92 o 
   7   3  12     1006.82      999.09     30.52 o 
   8   3  12        0.04        0.10      2.56 o 
  -8   4  12        1.58        0.58      2.01 o 
  -7   4  12      133.92      124.58      6.35 o 
  -6   4  12        0.06       -0.74      1.40 o 
  -5   4  12       14.89       14.09      2.60 o 
  -4   4  12       89.76       91.90      5.67 o 
  -3   4  12        0.61        1.46      1.12 o 
  -2   4  12      116.29      101.75      6.80 o 
  -1   4  12      417.87      369.76     13.34 o 
   0   4  12      890.46      897.42     34.72 o 
   1   4  12      199.79        1.05      2.04 o 
   2   4  12       30.38       30.66      3.02 o 
   3   4  12      192.57      159.36      7.12 o 
   4   4  12       51.32       46.48      4.45 o 
   5   4  12      111.57      107.75      6.89 o 
   6   4  12      119.67      118.80      7.52 o 
   7   4  12        0.01        0.84      2.94 o 
  -8   5  12      216.78      214.96     11.11 o 
  -7   5  12       65.83       70.13      5.94 o 
  -6   5  12      291.76      284.22     11.80 o 
  -5   5  12      398.07      375.41     13.99 o 
  -4   5  12      379.51      344.23     12.71 o 
  -3   5  12      107.88      113.15      5.81 o 
  -2   5  12       77.87       73.16      5.01 o 
  -1   5  12      442.39      427.77     15.75 o 
   0   5  12      263.02      250.86     12.67 o 
   1   5  12      760.92      749.39     31.67 o 
   2   5  12       16.51       12.59      3.16 o 
   3   5  12       41.37       43.69      4.27 o 
   4   5  12        9.03        3.91      1.79 o 
   5   5  12       30.52       26.57      4.07 o 
   6   5  12       92.87       87.32      9.66 o 
   7   5  12        4.49        0.10      2.75 o 
  -7   6  12      278.86      271.13     12.38 o 
  -6   6  12        3.34        3.66      2.50 o 
  -5   6  12      251.09      221.13     10.18 o 
  -4   6  12       21.24       18.18      3.54 o 
  -3   6  12        0.03        0.65      1.98 o 
  -2   6  12       29.21       40.16      4.50 o 
  -1   6  12      937.03      870.74     36.75 o 
   0   6  12     1025.37      948.02     39.70 o 
   1   6  12      193.41      179.43     11.42 o 
   2   6  12       10.98       15.05      3.73 o 
   3   6  12      176.06      173.29      8.31 o 
   4   6  12      560.92      524.23     18.50 o 
   5   6  12        0.28       -2.42      2.01 o 
   6   6  12        1.16       -3.19      2.96 o 
  -7   7  12       67.94       73.13      7.17 o 
  -6   7  12      244.04      255.94     12.01 o 
  -5   7  12       76.87       85.09      8.02 o 
  -4   7  12      213.00      197.31     10.77 o 
  -3   7  12       58.43       57.84      6.12 o 
  -2   7  12      155.71      143.27     10.19 o 
  -1   7  12       24.28       25.25      5.10 o 
   0   7  12       42.85       37.80      6.77 o 
   1   7  12       48.83       57.22      7.56 o 
   2   7  12      116.79      108.36      7.18 o 
   3   7  12      237.01      207.95     14.04 o 
   4   7  12        0.13        2.52      2.30 o 
   5   7  12       13.57       16.38      3.84 o 
   6   7  12      303.84      292.80     15.82 o 
  -6   8  12        0.39       -0.18      2.89 o 
  -5   8  12       49.05       47.84      7.86 o 
  -4   8  12        2.04        0.81      2.58 o 
  -3   8  12       48.15       44.30     10.39 o 
  -2   8  12        0.31        2.67      3.07 o 
  -1   8  12        0.23        6.19      3.05 o 
   0   8  12       29.43       29.79      8.56 o 
   1   8  12       12.57        8.84      4.31 o 
   2   8  12       60.08       50.17      6.28 o 
   3   8  12       42.42       46.94      6.43 o 
   4   8  12        3.55       -0.10      2.56 o 
   5   8  12        0.17        5.32      4.49 o 
  -4   9  12       22.23        8.48      3.91 o 
  -2   9  12      181.58      202.08     14.22 o 
  -1   9  12        1.57        2.34      3.28 o 
   0   9  12        0.19       -0.18      3.62 o 
   1   9  12        9.48       14.18      5.19 o 
   2   9  12       18.92       25.60      5.26 o 
   3   9  12       93.09       97.69     11.58 o 
  -2  10  12        6.40       19.69      8.22 o 
  -1  10  12      110.46      122.24     15.48 o 
   0  10  12      221.22      245.88     23.32 o 
   1  10  12      282.00      320.72     27.87 o 
  -9   1  13      161.32      145.27      8.88 o 
  -8   1  13       10.82        9.00      2.68 o 
  -7   1  13        7.40        1.95      1.99 o 
  -6   1  13       90.30       89.21      6.36 o 
  -5   1  13     1164.22     1082.32     31.43 o 
  -4   1  13     1014.16      997.33     28.57 o 
  -3   1  13       89.09       84.33      3.40 o 
  -2   1  13      146.40      128.04      5.23 o 
  -1   1  13       41.65       41.50      5.51 o 
   0   1  13     1485.36     1422.96     42.82 o 
   1   1  13       18.28       12.18      3.09 o 
   2   1  13       21.63       14.46      2.33 o 
   3   1  13        7.57        6.95      2.01 o 
   4   1  13       16.62       22.67      3.11 o 
   5   1  13      503.89      508.28     16.84 o 
   6   1  13      131.76      130.74      6.01 o 
   7   1  13       25.56       17.88      4.44 o 
   8   1  13       12.87       17.00      3.28 o 
  -9   2  13      291.74      277.85     13.15 o 
  -8   2  13       37.79       24.61      3.97 o 
  -7   2  13       56.63       47.89      5.81 o 
  -6   2  13      126.14       99.25      7.56 o 
  -5   2  13      531.31      479.33     16.15 o 
  -4   2  13      112.46      119.28      5.84 o 
  -3   2  13       80.94       75.89      3.27 o 
  -2   2  13      448.94      447.86     16.66 o 
  -1   2  13      202.39      214.54      7.71 o 
   0   2  13      144.31      145.20      7.96 o 
   1   2  13      884.10      857.36     47.20 o 
   2   2  13     1188.13     1174.97     36.39 o 
   3   2  13      497.85      469.90     14.76 o 
   4   2  13      175.97      196.27      7.47 o 
   5   2  13        1.46       -0.73      1.92 o 
   6   2  13       91.28       80.19      9.76 o 
   7   2  13        1.47        2.24      2.86 o 
   8   2  13        9.30        8.13      3.81 o 
  -8   3  13       17.97       11.63      3.39 o 
  -7   3  13       17.81       12.68      2.89 o 
  -6   3  13       85.72       83.70      6.22 o 
  -5   3  13      110.50      112.74      7.81 o 
  -4   3  13       21.66       25.58      3.18 o 
  -3   3  13       36.09       37.56      3.14 o 
  -2   3  13        0.46       -1.47      1.54 o 
  -1   3  13       54.70       62.56      5.70 o 
   0   3  13        4.60        5.84      2.19 o 
   1   3  13        0.66        1.40      1.35 o 
   2   3  13      240.43      225.13      9.80 o 
   3   3  13       64.22       65.14      6.97 o 
   4   3  13       82.18       82.14      7.15 o 
   5   3  13       88.50       97.93      6.28 o 
   6   3  13       30.78       20.35      4.16 o 
   7   3  13       32.33       29.43      5.11 o 
  -8   4  13      804.03      784.09     31.71 o 
  -7   4  13      197.01      182.60     11.46 o 
  -6   4  13      246.79      240.96     13.11 o 
  -5   4  13       45.40       49.65      4.37 o 
  -4   4  13      212.21      205.49      8.69 o 
  -3   4  13     2272.97     2166.47     58.79 o 
  -2   4  13      296.70      281.96     11.08 o 
  -1   4  13     2164.01     2123.52     64.46 o 
   0   4  13      596.38      590.78     36.32 o 
   1   4  13       33.60       29.45      6.92 o 
   2   4  13      235.53      234.90     10.56 o 
   3   4  13      527.80      504.84     15.93 o 
   4   4  13     1280.69     1294.22     37.37 o 
   5   4  13      217.19      230.69      9.96 o 
   6   4  13      248.04      216.11     11.68 o 
   7   4  13        4.95        2.71      3.25 o 
  -8   5  13      135.99      117.95      6.96 o 
  -7   5  13        0.97        1.64      1.93 o 
  -6   5  13       61.26       70.00      8.18 o 
  -5   5  13      201.54      200.19     11.51 o 
  -4   5  13      315.52      311.72     14.77 o 
  -3   5  13      676.54      643.64     29.29 o 
  -2   5  13      224.34      200.87     12.23 o 
  -1   5  13      255.35      260.03     20.31 o 
   0   5  13       28.82       28.26      6.77 o 
   1   5  13      283.00      285.66     22.31 o 
   2   5  13        0.31        1.88      2.11 o 
   3   5  13        0.65        5.06      2.47 o 
   4   5  13      299.23      292.46     13.28 o 
   5   5  13      264.84      264.72     11.49 o 
   6   5  13        7.93       11.66      4.09 o 
   7   5  13       56.06       53.79      8.21 o 
  -7   6  13      123.95      122.26      9.29 o 
  -6   6  13       79.49       90.72      6.60 o 
  -5   6  13        7.98        5.68      3.75 o 
  -4   6  13        1.31        2.61      2.23 o 
  -3   6  13       90.56       87.33      5.90 o 
  -2   6  13       41.81       40.20      4.71 o 
  -1   6  13        7.30        3.20      2.25 o 
   0   6  13       55.96       49.04      5.33 o 
   1   6  13      173.83      170.60     10.60 o 
   2   6  13       99.09      106.69      6.13 o 
   3   6  13        5.00        3.97      2.59 o 
   4   6  13        4.35        3.31      2.28 o 
   5   6  13       64.60       58.49      6.08 o 
   6   6  13        4.86        2.96      3.13 o 
  -6   7  13       99.23      104.06      8.39 o 
  -5   7  13        6.13        9.02      3.31 o 
  -4   7  13        3.37        2.68      2.55 o 
  -3   7  13      120.69      121.34      7.87 o 
  -2   7  13     1023.99      984.03     41.64 o 
  -1   7  13        0.04        0.61      2.46 o 
   0   7  13        8.78       12.19      3.66 o 
   1   7  13        2.66        2.48      3.06 o 
   2   7  13       21.60       20.07      4.12 o 
   3   7  13      131.45      115.82     15.29 o 
   4   7  13      115.86      123.24      8.45 o 
   5   7  13      120.64      115.65      8.85 o 
  -5   8  13        6.08        4.59      3.26 o 
  -4   8  13      279.11      297.80     17.14 o 
  -3   8  13        0.13        3.13      3.44 o 
  -2   8  13      112.07      131.82     11.03 o 
  -1   8  13       60.66       72.57      9.98 o 
   0   8  13      216.49      197.07     13.22 o 
   1   8  13       91.81       84.33      8.94 o 
   2   8  13      522.52      527.01     26.75 o 
   3   8  13       20.06       14.20      3.96 o 
   4   8  13      111.14      103.74      8.43 o 
  -4   9  13       88.30       90.98     10.41 o 
  -3   9  13       12.18       14.08      4.85 o 
  -2   9  13       23.24       22.78      5.64 o 
  -1   9  13      218.41      204.58     14.14 o 
   0   9  13       67.20       68.29      9.34 o 
   1   9  13       41.05       60.45      8.91 o 
   2   9  13       17.24       13.48      3.78 o 
   3   9  13        0.60        1.33      2.89 o 
  -8   0  14       28.56       18.45     10.17 o 
  -7   0  14      108.35       93.54      9.24 o 
  -6   0  14      686.98      697.99     39.92 o 
  -5   0  14      244.14      219.72     12.66 o 
  -4   0  14       85.76       81.23      6.66 o 
  -3   0  14       67.11       61.29      3.65 o 
  -2   0  14     1187.87     1268.41     73.88 o 
  -1   0  14      284.89      298.53     22.03 o 
   0   0  14      818.10      853.85     50.40 o 
   1   0  14       74.21       77.34      5.83 o 
   2   0  14      123.42      112.68      9.68 o 
   3   0  14        0.29        6.20      2.69 o 
   4   0  14     1375.77     1362.07     52.37 o 
   5   0  14      442.32      428.05     21.29 o 
   6   0  14       54.38       47.98      7.61 o 
   7   0  14       19.02       24.36      9.05 o 
   8   0  14       19.55        5.97      7.64 o 
  -8   1  14       83.98       75.93      7.71 o 
  -7   1  14       11.99       13.04      2.94 o 
  -6   1  14       12.85       15.35      2.89 o 
  -5   1  14       18.65       23.48      3.52 o 
  -4   1  14      257.81      233.17      8.87 o 
  -3   1  14       46.18       41.79      2.86 o 
  -2   1  14      465.31      460.90     13.91 o 
  -1   1  14      229.38      229.36      9.09 o 
   0   1  14      530.28      499.46     18.16 o 
   1   1  14        0.52        0.55      1.81 o 
   2   1  14       62.22       59.69      4.91 o 
   3   1  14       70.46       65.33      4.46 o 
   4   1  14      164.51      163.81      7.47 o 
   5   1  14       21.12       19.22      3.82 o 
   6   1  14      529.01      538.10     27.33 o 
   7   1  14       70.58       69.42     10.18 o 
   8   1  14        0.90        1.33      2.64 o 
  -8   2  14      119.76      130.68      8.26 o 
  -7   2  14      291.73      263.75     11.64 o 
  -6   2  14       84.42       86.81      6.38 o 
  -5   2  14      258.21      248.25      9.95 o 
  -4   2  14      156.25      141.51      6.42 o 
  -3   2  14       13.87       15.85      1.92 o 
  -2   2  14      618.72      608.83     21.68 o 
  -1   2  14       30.82       33.92      3.72 o 
   0   2  14        5.53        7.66      2.26 o 
   1   2  14      306.27      309.52     20.16 o 
   2   2  14       17.20       17.36      3.20 o 
   3   2  14       15.30       20.91      3.19 o 
   4   2  14      159.26      145.02     12.18 o 
   5   2  14      139.76      117.67     12.91 o 
   6   2  14        8.53        6.17      3.92 o 
   7   2  14        4.94        4.29      2.58 o 
  -8   3  14       15.32       12.94      3.11 o 
  -7   3  14        0.71        5.86      4.18 o 
  -6   3  14       95.71       92.95      7.26 o 
  -5   3  14       34.04       33.40      4.25 o 
  -4   3  14     1112.16     1082.16     31.35 o 
  -3   3  14     1060.69     1079.19     30.66 o 
  -2   3  14      256.93      255.15     11.44 o 
  -1   3  14        1.67        0.56      2.06 o 
   0   3  14        8.83        4.79      3.55 o 
   1   3  14     2490.96     2519.67     91.15 o 
   2   3  14      307.41      337.72     13.32 o 
   3   3  14       11.47        5.35      3.14 o 
   4   3  14      156.44      182.27      8.73 o 
   5   3  14       18.64        8.96      5.60 o 
   6   3  14        3.07        3.47      2.35 o 
   7   3  14       16.77       14.43      3.88 o 
  -8   4  14      172.63      170.12     10.62 o 
  -7   4  14        0.61        1.61      2.27 o 
  -6   4  14       62.15       62.84      6.35 o 
  -5   4  14      127.76      130.35      7.03 o 
  -4   4  14      114.05      101.62      7.36 o 
  -3   4  14      404.76      399.19     13.64 o 
  -2   4  14       37.97       41.11      3.44 o 
  -1   4  14       22.02       25.64      3.08 o 
   0   4  14      308.95      342.16     23.83 o 
   1   4  14        5.07        7.42      4.03 o 
   2   4  14       34.78       35.23      4.90 o 
   3   4  14      167.57      182.29     18.67 o 
   4   4  14      118.17      120.13     10.16 o 
   5   4  14      318.30      352.21     14.99 o 
   6   4  14       13.00       11.93      3.53 o 
   7   4  14       53.30       46.25      6.63 o 
  -7   5  14        9.58       12.08      4.05 o 
  -6   5  14       35.94       38.53     11.33 o 
  -5   5  14        0.96        2.03      3.25 o 
  -4   5  14      516.13      525.82     21.58 o 
  -3   5  14       39.06       34.22      6.20 o 
  -2   5  14       49.31       52.19     11.43 o 
  -1   5  14      288.68       64.75     10.20 o 
   0   5  14        1.57        0.80      2.98 o 
   1   5  14     1417.56     1349.51     76.31 o 
   2   5  14      250.85      249.76     11.50 o 
   3   5  14      423.07      416.84     15.76 o 
   4   5  14      362.50      336.15     14.23 o 
   5   5  14        2.32       -0.87      2.11 o 
   6   5  14      480.19      444.50     19.14 o 
  -7   6  14       82.53       67.78      8.39 o 
  -6   6  14      257.48      284.15     15.39 o 
  -5   6  14      376.55      361.51     17.48 o 
  -4   6  14       30.33       19.25      9.04 o 
  -3   6  14        0.83       -2.05      2.58 o 
  -2   6  14       32.09       16.13      6.11 o 
  -1   6  14        0.55       -2.05      2.57 o 
   0   6  14       20.83       22.46      7.06 o 
   1   6  14       60.09       61.33      6.72 o 
   2   6  14      609.37      629.88     22.67 o 
   3   6  14      348.25      349.60     14.76 o 
   4   6  14       82.44       67.70     10.46 o 
   5   6  14        4.59        6.15      2.79 o 
   6   6  14       54.48       56.53      7.65 o 
  -6   7  14       70.04       60.11      5.48 o 
  -5   7  14       31.98       38.01      4.60 o 
  -4   7  14        8.33       14.18      3.05 o 
  -3   7  14      714.13      689.43     30.16 o 
  -2   7  14      130.00      147.88      9.36 o 
  -1   7  14        9.90       11.79      3.14 o 
   0   7  14      144.34      127.12      9.87 o 
   1   7  14       69.71       76.77      7.27 o 
   2   7  14      316.78      312.47     13.83 o 
   3   7  14       18.36       19.83      4.47 o 
   4   7  14        0.35        0.94      2.53 o 
   5   7  14       51.31       50.03      7.74 o 
  -5   8  14       44.18       36.27      5.25 o 
  -4   8  14        0.19        3.30      3.15 o 
  -3   8  14       21.00       24.64      4.88 o 
  -2   8  14        4.95        6.36      3.36 o 
  -1   8  14        5.21        6.75      3.39 o 
   0   8  14      246.15      275.26     15.89 o 
   1   8  14        0.03        1.53      3.12 o 
   2   8  14      320.54      325.38     15.14 o 
   3   8  14       10.64        7.91      3.31 o 
   4   8  14      125.77      128.55      8.89 o 
  -3   9  14       27.21       20.76      8.49 o 
  -2   9  14       26.71       40.73      6.80 o 
  -1   9  14      131.03      130.54     11.18 o 
   0   9  14      439.07      530.48     27.71 o 
   1   9  14      278.21      304.88     18.39 o 
   2   9  14       42.20       51.49      6.72 o 
  -8   1  15      414.05      382.08     15.51 o 
  -7   1  15      344.47      313.44     18.06 o 
  -6   1  15      255.71      215.26      9.44 o 
  -5   1  15      102.08      115.13      6.06 o 
  -4   1  15       90.61       97.33      5.25 o 
  -3   1  15        7.84        5.05      2.14 o 
  -2   1  15       11.09        9.92      1.65 o 
  -1   1  15     2635.04     2671.65     69.93 o 
   0   1  15       75.01       69.95      4.87 o 
   1   1  15       34.59       33.73      5.23 o 
   2   1  15      343.60      312.41     14.19 o 
   3   1  15      122.69      132.19      7.16 o 
   4   1  15      133.00      129.58      8.74 o 
   5   1  15       26.17       24.72      3.69 o 
   6   1  15       43.18       42.41      7.55 o 
   7   1  15       13.03       18.13      6.14 o 
  -8   2  15      185.49      179.78     11.61 o 
  -7   2  15      939.29      870.59     27.99 o 
  -6   2  15      180.80      174.68      8.51 o 
  -5   2  15        1.17        3.24      1.52 o 
  -4   2  15       30.30       28.47      3.06 o 
  -3   2  15      143.63      141.78      7.88 o 
  -2   2  15     1444.24     1450.74     46.82 o 
  -1   2  15      433.08      434.76     16.30 o 
   0   2  15      102.84      103.28      9.17 o 
   1   2  15      493.99      531.50     31.52 o 
   2   2  15       83.03       93.43     13.56 o 
   3   2  15        5.51        9.49      2.24 o 
   4   2  15        2.29        5.95      2.05 o 
   5   2  15      445.32      446.47     23.06 o 
   6   2  15      452.79      470.47     24.96 o 
   7   2  15       25.55       26.58      6.75 o 
  -8   3  15       55.80       51.46      6.95 o 
  -7   3  15        0.10        0.21      1.90 o 
  -6   3  15        0.05       -0.27      1.17 o 
  -5   3  15      137.81      128.51      6.81 o 
  -4   3  15        5.53       11.42      3.86 o 
  -3   3  15      103.33      109.55      5.19 o 
  -2   3  15       20.38       20.14      3.26 o 
  -1   3  15        1.42        0.30      1.85 o 
   0   3  15      693.47      691.98     40.46 o 
   1   3  15       25.30       12.40      4.30 o 
   2   3  15       84.61       74.57      5.71 o 
   3   3  15      109.64      115.82      9.15 o 
   4   3  15       62.39       50.31      7.41 o 
   5   3  15      147.63      133.85     10.86 o 
   6   3  15        1.80       -1.86      2.85 o 
   7   3  15      113.59      105.26     12.62 o 
  -7   4  15        0.79        3.61      2.96 o 
  -6   4  15      270.75      263.12     11.46 o 
  -5   4  15      326.95      295.00     23.97 o 
  -4   4  15      302.22      273.41     10.78 o 
  -3   4  15      191.46      171.18      7.50 o 
  -2   4  15      171.47      197.67      9.59 o 
  -1   4  15     1157.62     1157.51     64.54 o 
   0   4  15        0.05        6.08      2.92 o 
   1   4  15      191.19      188.43     16.38 o 
   2   4  15      922.14      844.47     49.98 o 
   3   4  15      126.76      119.59      7.65 o 
   4   4  15      223.47      190.44     12.57 o 
   5   4  15      245.22      233.38     15.27 o 
   6   4  15      867.77      858.22     39.86 o 
  -7   5  15       68.76       67.28      8.10 o 
  -6   5  15       11.03        8.87      3.41 o 
  -5   5  15        0.21        0.72      2.47 o 
  -4   5  15       43.15       27.66      5.62 o 
  -3   5  15       26.98       14.93      5.59 o 
  -2   5  15      164.26       41.91      8.49 o 
  -1   5  15      290.43      226.09     18.99 o 
   0   5  15      246.83       -0.24      1.83 o 
   1   5  15      313.10      301.40     23.43 o 
   2   5  15      378.24      372.02     20.24 o 
   3   5  15      103.89       87.75      8.07 o 
   4   5  15       11.30        7.10      3.52 o 
   5   5  15       53.20       55.57      7.56 o 
   6   5  15        3.25        6.26      2.95 o 
  -6   6  15       11.94       12.47      6.62 o 
  -5   6  15      307.19      295.86     20.98 o 
  -4   6  15      125.28      103.60     10.82 o 
  -3   6  15       31.48       23.79      7.43 o 
  -2   6  15        2.10       -1.25      3.40 o 
  -1   6  15       91.52       88.14     13.31 o 
   0   6  15      169.28      191.53     18.28 o 
   1   6  15      279.84      262.84     22.49 o 
   2   6  15        0.97        6.81      4.67 o 
   3   6  15      145.43      172.71     24.44 o 
   4   6  15       11.51       15.28      3.21 o 
   5   6  15        8.90       12.20      5.30 o 
  -5   7  15      113.84      105.59     12.06 o 
  -4   7  15      168.04      166.03     18.19 o 
  -3   7  15       35.12       31.66      8.95 o 
  -2   7  15       47.09       43.00     10.04 o 
  -1   7  15        2.30        6.06      4.93 o 
   0   7  15      167.36      169.18     18.02 o 
   1   7  15       20.42       17.29      7.19 o 
   2   7  15      113.43      119.61      9.60 o 
   3   7  15        3.31        2.21      2.44 o 
   4   7  15       46.80       49.48     12.35 o 
  -4   8  15      264.38      272.43     25.66 o 
  -3   8  15      165.90      186.25     10.48 o 
  -2   8  15       46.37       51.59      5.08 o 
  -1   8  15       14.62        9.63      3.14 o 
   0   8  15        0.33        0.38      2.45 o 
   1   8  15        2.89        0.85      3.03 o 
   2   8  15        3.55        4.08      2.80 o 
   3   8  15       52.68       54.47      9.40 o 
  -2   9  15      223.16      236.79     14.28 o 
  -1   9  15        3.26        2.17      3.41 o 
   0   9  15       95.98      106.38      9.71 o 
   1   9  15        2.96        2.30      3.48 o 
  -8   0  16       72.73       55.18     12.56 o 
  -7   0  16       52.50       51.64      7.52 o 
  -6   0  16      166.25      153.94     10.72 o 
  -5   0  16      182.04      166.27     10.60 o 
  -4   0  16     1159.30     1152.38     46.38 o 
  -3   0  16     1945.85     1927.33     73.26 o 
  -2   0  16       72.62       77.88     12.11 o 
  -1   0  16        2.70        2.29      3.95 o 
   1   0  16     1725.01     1778.92     90.87 o 
   2   0  16      257.84      215.50     15.48 o 
   3   0  16      305.36      315.39     21.98 o 
   4   0  16      883.06      919.52     37.73 o 
   5   0  16        6.66       17.01      7.00 o 
   6   0  16        5.18        5.48      5.08 o 
   7   0  16      108.40      136.43     20.69 o 
  -8   1  16       20.75       22.01      4.45 o 
  -7   1  16        4.92        4.29      2.36 o 
  -6   1  16      214.37      225.15      9.76 o 
  -5   1  16      283.81      292.65     11.15 o 
  -4   1  16        7.14       14.20      2.85 o 
  -3   1  16      165.12      180.06      8.90 o 
  -2   1  16      322.60      321.00     12.79 o 
  -1   1  16      164.15      172.81      6.32 o 
   0   1  16       53.29       43.11      4.82 o 
   1   1  16        4.90        2.48      2.35 o 
   2   1  16      755.65      750.07     29.78 o 
   3   1  16      255.95      286.03     14.76 o 
   4   1  16        4.00        4.78      1.86 o 
   5   1  16        3.50        2.09      2.59 o 
   6   1  16        9.43       11.20      4.81 o 
   7   1  16      134.29      120.35     13.77 o 
  -8   2  16        2.76        2.58      2.30 o 
  -7   2  16       61.83       57.27     13.49 o 
  -6   2  16        0.32        1.32      1.63 o 
  -5   2  16        2.31        5.54      1.79 o 
  -4   2  16        6.44       11.87      2.01 o 
  -3   2  16      515.54      539.45     20.41 o 
  -2   2  16       49.13       51.70      4.93 o 
  -1   2  16      175.81      183.90     10.16 o 
   0   2  16        6.53        4.12      3.00 o 
   1   2  16       65.43       68.36      7.61 o 
   2   2  16       11.67       12.44      3.17 o 
   3   2  16      338.06      314.71     13.12 o 
   4   2  16      106.40       92.22      7.12 o 
   5   2  16        2.00        1.91      3.10 o 
   6   2  16        0.08        0.92      2.95 o 
   7   2  16      328.67      334.14     21.26 o 
  -7   3  16      177.87      169.73      8.99 o 
  -6   3  16      143.22      117.93     10.76 o 
  -5   3  16      110.72      131.69      7.00 o 
  -4   3  16      232.38      234.81      9.36 o 
  -3   3  16      117.87      121.57      5.55 o 
  -2   3  16       29.49       44.34      4.91 o 
  -1   3  16      315.51      326.78     21.83 o 
   0   3  16      222.50      235.90     17.29 o 
   1   3  16       21.87       29.89      5.85 o 
   2   3  16      179.34      181.78     10.22 o 
   3   3  16     1100.20     1143.23     37.35 o 
   4   3  16      721.11      713.41     31.66 o 
   5   3  16        0.76        2.23      3.05 o 
   6   3  16      175.64      165.87     13.38 o 
  -7   4  16       21.95       19.90      3.77 o 
  -6   4  16       46.90       47.56      4.98 o 
  -5   4  16       92.89       96.96      7.47 o 
  -4   4  16      190.13      204.09      8.96 o 
  -3   4  16      104.55      112.43     11.45 o 
  -2   4  16      181.58      197.30      9.67 o 
  -1   4  16        4.62        8.54      3.25 o 
   0   4  16       75.86       86.42      9.70 o 
   1   4  16       48.40       35.95      7.57 o 
   2   4  16       20.98       22.07      3.93 o 
   3   4  16        6.47        7.52      2.89 o 
   4   4  16      166.49      171.82     11.79 o 
   5   4  16       15.88       23.55      5.69 o 
   6   4  16       50.37       54.40      8.78 o 
  -6   5  16        7.64        5.72      3.09 o 
  -5   5  16       12.00       12.66      3.84 o 
  -4   5  16      108.62       97.56      8.71 o 
  -3   5  16        4.20        1.17      2.57 o 
  -2   5  16       24.40       13.06      5.33 o 
  -1   5  16       72.62       79.13     12.04 o 
   0   5  16      179.89      151.49     15.05 o 
   1   5  16      164.17        6.48      3.80 o 
   2   5  16        1.01        1.78      2.44 o 
   3   5  16       14.42       14.64      3.80 o 
   4   5  16      304.60      307.82     17.69 o 
   5   5  16        0.38       -0.22      3.17 o 
  -6   6  16       55.34       38.53      6.41 o 
  -5   6  16       37.51       37.65      6.11 o 
  -4   6  16      157.58      172.51     17.88 o 
  -3   6  16      199.64      206.41     19.42 o 
  -2   6  16      228.82      199.25     18.82 o 
  -1   6  16      295.56      266.67     22.48 o 
   0   6  16       90.09      112.53     15.80 o 
   1   6  16       11.99        3.73      4.26 o 
   2   6  16       15.37       23.28      4.62 o 
   3   6  16        0.72        0.87      3.79 o 
   4   6  16        2.22        4.97      3.53 o 
   5   6  16       30.38       24.63      6.94 o 
  -5   7  16       99.91      104.90     17.01 o 
  -4   7  16        0.93        1.61      4.37 o 
  -3   7  16       26.21       18.16      6.98 o 
  -2   7  16       17.74       18.19      7.56 o 
  -1   7  16      169.64      146.59     16.60 o 
   0   7  16       65.85       72.83     13.37 o 
   1   7  16      152.75      166.25     18.28 o 
   2   7  16        4.19        6.12      4.94 o 
   3   7  16      288.87      304.62     24.62 o 
   4   7  16      130.19      127.62     12.11 o 
  -3   8  16        1.62       -1.10      5.09 o 
  -2   8  16        0.10        5.37      5.53 o 
  -1   8  16       84.92       66.97     13.68 o 
   0   8  16       16.92        8.74      6.94 o 
   1   8  16       37.63       44.22     11.78 o 
   2   8  16       60.93       59.35      8.59 o 
  -7   1  17       15.72       22.54      3.49 o 
  -6   1  17      177.21      174.85      8.39 o 
  -5   1  17      419.65      429.75     14.91 o 
  -4   1  17      257.67      287.74     10.44 o 
  -3   1  17        4.74        2.58      2.01 o 
  -2   1  17      183.76      194.30      8.98 o 
  -1   1  17      440.78      449.89     17.47 o 
   0   1  17       25.06       10.11      3.05 o 
   1   1  17      500.99      496.91     29.08 o 
   2   1  17      497.29      549.99     22.96 o 
   3   1  17      141.16      135.13      8.96 o 
   4   1  17       69.49       73.26      6.13 o 
   6   1  17      302.06      315.66     23.89 o 
  -7   2  17       67.53       63.36      6.03 o 
  -6   2  17        9.99       10.42      2.49 o 
  -5   2  17      267.48      246.40     10.12 o 
  -4   2  17       23.44       33.26      3.27 o 
  -3   2  17      147.99      160.80      8.67 o 
  -2   2  17       32.83       29.96      4.63 o 
  -1   2  17      486.42      504.01     29.62 o 
   0   2  17      944.98     1046.07     56.86 o 
   1   2  17       41.69       46.34      7.15 o 
   2   2  17       43.71       45.86      8.99 o 
   3   2  17       39.74       52.86      7.35 o 
   4   2  17        0.70       -0.15      3.60 o 
   5   2  17        6.24        6.98      3.65 o 
   6   2  17       31.03       20.44      5.92 o 
  -7   3  17       23.86       24.79      3.89 o 
  -6   3  17        0.04       -2.63      1.61 o 
  -5   3  17       34.68       35.59      6.37 o 
  -4   3  17        9.50       12.62      2.32 o 
  -3   3  17       27.12       31.40      2.69 o 
  -2   3  17       10.24       11.07      3.52 o 
  -1   3  17       35.95       39.10      6.88 o 
   0   3  17      137.11      155.30     13.23 o 
   1   3  17       34.19       40.91      6.94 o 
   2   3  17      138.57      153.06     14.52 o 
   3   3  17       15.54       13.61      3.59 o 
   4   3  17        2.81       -1.08      1.63 o 
   5   3  17      135.81      150.31     11.87 o 
   6   3  17      122.07      115.63     12.63 o 
  -7   4  17        1.06        1.82      2.22 o 
  -6   4  17       61.65       66.98      9.52 o 
  -5   4  17        8.82        7.23      2.40 o 
  -4   4  17        6.56        7.10      2.30 o 
  -3   4  17      217.06      255.39     11.16 o 
  -2   4  17      152.67      153.68      8.08 o 
  -1   4  17       71.23       78.26      9.10 o 
   0   4  17      275.43      278.79     20.88 o 
   1   4  17       41.93       52.22      8.96 o 
   2   4  17      202.46      198.51     11.62 o 
   3   4  17        3.13        2.05      3.39 o 
   4   4  17       93.90       89.58      8.63 o 
   5   4  17        5.38        5.25      3.62 o 
  -6   5  17       60.84       62.22      7.71 o 
  -5   5  17       15.78       20.33      5.41 o 
  -3   5  17      161.10      154.55     15.50 o 
  -2   5  17       23.91       29.45      7.64 o 
  -1   5  17       78.58       73.64     11.90 o 
   0   5  17       48.31       44.72      9.32 o 
   1   5  17      100.67       95.33     13.71 o 
   2   5  17        8.35       13.84      5.60 o 
   3   5  17      131.55      133.30      9.94 o 
   4   5  17      352.35      355.95     19.74 o 
   5   5  17       92.28       84.93     10.48 o 
  -5   6  17        0.16        1.69      4.90 o 
  -4   6  17       56.11       46.39     10.44 o 
  -3   6  17       56.36       65.17     11.88 o 
  -2   6  17       18.88       11.76      6.19 o 
  -1   6  17       33.07       40.18      9.44 o 
   0   6  17       12.04        3.72      4.53 o 
   1   6  17       97.19      102.92     15.15 o 
   2   6  17        0.14       -3.80      4.01 o 
   3   6  17        3.68        6.74      4.62 o 
   4   6  17        3.58        5.78      3.83 o 
  -4   7  17       23.66       14.99      7.03 o 
  -3   7  17       15.39       12.68      6.54 o 
  -2   7  17        9.97       14.12      6.71 o 
  -1   7  17      101.21      116.26     16.77 o 
   0   7  17       33.15       31.67      9.34 o 
   1   7  17        0.44        0.24      4.23 o 
   2   7  17       64.09       70.82      8.63 o 
   3   7  17       64.41       69.86      9.01 o 
  -2   8  17      194.81      182.13     20.01 o 
  -1   8  17      293.93      293.15     26.86 o 
   0   8  17      166.20      190.06     20.65 o 
   1   8  17       86.14       95.60     16.94 o 
  -7   0  18      345.29      342.97     19.42 o 
  -6   0  18       57.15       61.37      7.64 o 
  -5   0  18       42.72       36.98     11.13 o 
  -4   0  18      332.77      362.01     24.11 o 
  -3   0  18       91.72       71.82      5.84 o 
  -2   0  18       90.53      126.83     14.44 o 
  -1   0  18       41.79       45.59      9.25 o 
   1   0  18      351.89      426.53     24.76 o 
   2   0  18      161.04      177.98     14.15 o 
   3   0  18      277.26      309.08     22.36 o 
   4   0  18      254.25      287.00     22.48 o 
   5   0  18      325.60      324.43     26.64 o 
   6   0  18      567.60      622.75     44.26 o 
  -7   1  18        8.60       14.06      3.86 o 
  -6   1  18      251.58      255.18     10.84 o 
  -5   1  18       53.60       56.42      4.81 o 
  -4   1  18       49.96       64.76      5.37 o 
  -3   1  18      122.89      131.46      7.57 o 
  -2   1  18        2.13        2.96      1.78 o 
  -1   1  18       41.40       44.04      4.41 o 
   0   1  18       30.90       47.09      5.20 o 
   1   1  18       67.66       65.37      5.57 o 
   2   1  18       31.46       34.20      4.30 o 
   3   1  18        2.16        8.67      5.06 o 
   4   1  18      182.40      223.55     18.19 o 
   5   1  18       52.02       70.88     16.40 o 
   6   1  18        6.10        1.81      3.75 o 
  -7   2  18       18.69       16.14      3.15 o 
  -6   2  18       58.37       59.97      5.44 o 
  -5   2  18       46.86       57.58      8.56 o 
  -4   2  18        5.88        3.22      2.37 o 
  -3   2  18       20.03       24.28      3.80 o 
  -2   2  18        1.53       -2.03      2.69 o 
  -1   2  18       17.23       22.19      4.96 o 
   0   2  18      121.95      123.49     10.96 o 
   1   2  18       50.06       55.40      4.00 o 
   2   2  18        4.07        4.58      2.16 o 
   3   2  18       22.16       25.42      4.98 o 
   4   2  18       26.96       23.21      4.97 o 
   5   2  18        0.70        6.46      3.16 o 
   6   2  18        0.40        0.98      3.00 o 
  -6   3  18      196.39      197.98     10.05 o 
  -5   3  18      325.44      341.40     13.08 o 
  -4   3  18      201.67      234.68     11.62 o 
  -3   3  18      256.49      267.38     12.69 o 
  -2   3  18       78.01       83.00      9.18 o 
  -1   3  18        0.57       -1.05      2.63 o 
   0   3  18      114.45      129.94     12.03 o 
   1   3  18       33.39       32.65      6.42 o 
   2   3  18        0.44        3.31      1.84 o 
   3   3  18       90.76       98.95      8.38 o 
   4   3  18      135.68       50.07     10.31 o 
   5   3  18      161.25      202.77     14.13 o 
  -6   4  18      101.13      119.02      8.95 o 
  -5   4  18        0.79        2.02      1.87 o 
  -4   4  18       39.62       46.76      4.48 o 
  -3   4  18      180.61      217.88     11.11 o 
  -2   4  18       18.40       39.42      7.14 o 
  -1   4  18        0.30        4.37      2.74 o 
   0   4  18       83.64       83.88     10.00 o 
   1   4  18      321.53      358.95     25.77 o 
   2   4  18      168.98      177.74     14.25 o 
   3   4  18        0.71        4.12      3.29 o 
   4   4  18       16.15       18.10      3.93 o 
   5   4  18        2.72        2.01      3.37 o 
  -5   5  18        2.11        1.81      2.80 o 
  -4   5  18        5.53        3.98      4.65 o 
  -3   5  18      216.39      211.08     19.12 o 
  -2   5  18        0.24        1.11      3.41 o 
  -1   5  18       12.97        7.68      5.08 o 
   0   5  18       13.97        8.41      4.84 o 
   1   5  18       43.92       59.77     11.13 o 
   2   5  18       38.38       27.40     10.04 o 
   3   5  18        0.03       -3.61      2.17 o 
   4   5  18        0.97        2.61      3.08 o 
  -4   6  18       50.74       68.08     12.52 o 
  -3   6  18       28.95       27.76      7.83 o 
  -2   6  18      144.56      153.93     16.59 o 
  -1   6  18      140.80      152.81     16.11 o 
   0   6  18       99.32      108.82     15.82 o 
   1   6  18      244.38      252.63     22.54 o 
   2   6  18       71.60       68.69     10.14 o 
   3   6  18       30.25       27.97      6.14 o 
  -3   7  18       46.94       59.25     12.82 o 
  -2   7  18       72.48       79.21     14.05 o 
  -1   7  18       37.25       45.49     11.04 o 
   0   7  18        2.17        3.44      5.11 o 
   1   7  18        0.93       -0.97      3.83 o 
   2   7  18       51.08       83.08     17.10 o 
  -6   1  19        0.05        2.53      1.65 o 
  -5   1  19       66.31       79.42      7.38 o 
  -4   1  19       31.32       31.66      3.35 o 
  -3   1  19      425.91      456.43     18.01 o 
  -2   1  19      571.00      631.07     22.85 o 
  -1   1  19       29.23       58.75      6.04 o 
   0   1  19       21.54       23.50      4.05 o 
   1   1  19        0.27        3.98      2.78 o 
   2   1  19      167.36      184.70     10.38 o 
   3   1  19      112.48      117.20     18.15 o 
   4   1  19      147.84      175.45     11.78 o 
   5   1  19      361.45      433.47     23.38 o 
  -6   2  19       19.91       21.04      4.44 o 
  -5   2  19        6.56        8.63      2.36 o 
  -4   2  19      115.23      116.01      9.12 o 
  -3   2  19       77.57      111.36      7.82 o 
  -2   2  19       50.77       53.92      6.61 o 
  -1   2  19      484.34      534.45     31.72 o 
   0   2  19       25.23       33.50      6.20 o 
   1   2  19       72.35       80.09      5.28 o 
   2   2  19       55.04       75.41      6.06 o 
   3   2  19      151.78      174.22     10.78 o 
   4   2  19      260.69      277.81     16.17 o 
   5   2  19       44.59       61.62     11.66 o 
  -6   3  19       45.41       41.76      4.75 o 
  -5   3  19        2.42        2.07      2.53 o 
  -4   3  19        1.01        4.08      1.93 o 
  -3   3  19      128.08      125.86      9.81 o 
  -2   3  19       42.71       52.25      8.39 o 
  -1   3  19        1.68        2.99      2.71 o 
   0   3  19       50.07       45.21      8.08 o 
   1   3  19       55.68       59.52      4.96 o 
   2   3  19       77.81       69.20      6.52 o 
   3   3  19       19.17       24.56      8.14 o 
   4   3  19        7.29       15.00      3.68 o 
   5   3  19      167.93      196.71     15.03 o 
  -5   4  19       11.61       15.65      3.50 o 
  -4   4  19       66.42       86.15      6.10 o 
  -3   4  19        9.58       14.75      6.61 o 
  -2   4  19       10.00       20.37      5.12 o 
  -1   4  19        4.42        5.21      3.21 o 
   0   4  19       30.58       34.92      7.25 o 
   1   4  19      296.82      355.53     25.77 o 
   2   4  19      228.14      237.69     13.29 o 
   3   4  19       30.68       39.82      5.73 o 
   4   4  19        1.63        4.63      2.55 o 
  -4   5  19      208.49      231.71     21.07 o 
  -3   5  19       83.22       83.02     13.11 o 
  -2   5  19      141.88      156.89     15.76 o 
  -1   5  19       96.46       93.79     13.63 o 
   0   5  19      186.31      164.65     16.28 o 
   1   5  19        1.79       -1.73      3.18 o 
   2   5  19       16.14        9.05     11.57 o 
   3   5  19        0.21       -1.56      3.99 o 
  -4   6  19       84.36       79.49     14.07 o 
  -3   6  19        0.00        4.10      3.92 o 
  -2   6  19       19.77       -1.58      2.83 o 
  -1   6  19      150.88        0.39      2.98 o 
   0   6  19       10.39        3.11      4.63 o 
   1   6  19       19.75       18.91      7.28 o 
   2   6  19        4.51        6.12      3.39 o 
  -1   7  19       20.27       20.24      7.69 o 
   0   7  19       45.71       50.88     11.63 o 
  -6   0  20      210.34      240.34     14.90 o 
  -5   0  20      147.21      168.86     11.36 o 
  -4   0  20       20.52       21.81      8.13 o 
  -3   0  20      185.27      243.21     12.88 o 
  -2   0  20       21.86       38.06      9.55 o 
   1   0  20       40.34       66.86      7.07 o 
   2   0  20      495.10      542.32     33.33 o 
   3   0  20      171.81      239.54     18.95 o 
   4   0  20        6.40       36.25      7.00 o 
   5   0  20       11.76       13.89      6.97 o 
  -6   1  20       15.39       16.00      3.01 o 
  -5   1  20        9.16       13.48      2.56 o 
  -4   1  20       37.34       54.76      4.20 o 
  -3   1  20       27.30       40.06      4.67 o 
  -2   1  20       74.82       88.35      7.12 o 
  -1   1  20       81.07      114.49      9.09 o 
   0   1  20       11.13       15.94      3.61 o 
   1   1  20      203.62      229.88     11.07 o 
   2   1  20        1.52       -2.18      5.92 o 
   3   1  20        3.32       -2.42      3.33 o 
   4   1  20       21.80       46.58      9.14 o 
  -6   2  20       45.41       45.22      4.82 o 
  -5   2  20       19.49       25.67      3.47 o 
  -4   2  20       15.69       21.49      2.80 o 
  -3   2  20        3.55        6.92      3.62 o 
  -2   2  20       27.04       24.90      5.55 o 
  -1   2  20       14.11       11.04      4.44 o 
   0   2  20        1.05       -4.33      3.80 o 
   1   2  20        0.47        2.02      2.56 o 
   2   2  20       23.26       30.02      6.78 o 
   3   2  20       10.34        9.46      4.83 o 
   4   2  20       41.54       39.03     14.98 o 
  -5   3  20        0.01        5.16      2.23 o 
  -4   3  20        0.12        3.46      2.35 o 
  -3   3  20      110.81      124.11     21.92 o 
  -2   3  20      542.02      704.58     42.19 o 
  -1   3  20      179.29      206.84     16.50 o 
   0   3  20       86.27       69.01     10.06 o 
   1   3  20       42.67       43.13      5.72 o 
   2   3  20       84.76      104.26      7.59 o 
   3   3  20        0.01        7.74      2.88 o 
   4   3  20       25.18       36.18      6.37 o 
  -5   4  20        1.99        3.63      3.76 o 
  -4   4  20        7.02       22.66      5.56 o 
  -3   4  20        4.18        2.90      8.36 o 
  -2   4  20      162.25      194.76     16.57 o 
  -1   4  20        1.02        4.22      3.20 o 
   0   4  20       99.49      131.25     12.97 o 
   1   4  20       54.52       56.77      5.44 o 
   2   4  20       44.98       42.83      5.70 o 
   3   4  20       13.61       20.94     10.46 o 
  -4   5  20        5.94       -0.10      4.35 o 
  -3   5  20      117.57      136.95     15.01 o 
  -2   5  20       24.61       26.95      7.25 o 
  -1   5  20       13.59        8.94      4.40 o 
   0   5  20       54.35       58.56     10.58 o 
   1   5  20        0.05       -2.09      2.92 o 
   2   5  20       65.57       77.01      8.47 o 
  -2   6  20       79.22       71.22     13.05 o 
  -1   6  20        5.77       10.16      5.54 o 
   0   6  20        0.46        0.09      2.79 o 
   1   6  20      149.04      151.31     16.97 o 
  -5   1  21       12.16       14.44      2.85 o 
  -4   1  21        6.19       14.66      4.68 o 
  -3   1  21       14.75       18.80      6.40 o 
  -2   1  21      118.75      147.19      9.54 o 
  -1   1  21       85.96       86.29      8.09 o 
   0   1  21       71.66       95.78      8.73 o 
   1   1  21       29.54       42.05      4.66 o 
   2   1  21      179.91      234.33     13.44 o 
   3   1  21       77.05      107.79      8.66 o 
   4   1  21        6.64        4.10      7.84 o 
  -5   2  21      458.82      555.06     18.81 o 
  -4   2  21      164.88      194.94      9.27 o 
  -3   2  21        4.41        7.45      3.36 o 
  -2   2  21        0.08        5.51      3.55 o 
  -1   2  21       70.05       96.77      9.72 o 
   0   2  21      228.46      286.32     20.29 o 
   1   2  21        9.14       12.54      2.75 o 
   2   2  21       56.55       66.39      7.02 o 
   3   2  21      224.67      303.84     29.78 o 
  -4   3  21        1.13        0.11      1.93 o 
  -3   3  21       73.68       78.63     11.21 o 
  -2   3  21       41.40       44.81      8.11 o 
  -1   3  21       32.66       41.49      7.66 o 
   0   3  21        6.38        9.34      4.13 o 
   1   3  21       36.07       39.56      7.73 o 
   2   3  21       12.51       27.48      5.41 o 
   3   3  21        1.78        5.31      2.83 o 
  -4   4  21      284.13      360.78     20.45 o 
  -3   4  21       14.94       21.44      3.17 o 
  -2   4  21        3.54       11.15      3.65 o 
  -1   4  21       10.88        8.34      4.03 o 
   0   4  21       59.25       90.47     10.77 o 
   1   4  21       24.54       28.00      4.15 o 
   2   4  21       19.65       19.02      4.13 o 
  -2   5  21       65.73       67.63     11.50 o 
  -1   5  21      253.50      310.06     24.50 o 
   0   5  21       59.48       76.09     11.85 o 
   1   5  21        0.54        2.33      3.16 o 
  -4   0  22      152.05      191.74     11.75 o 
  -3   0  22       76.21      101.05      8.57 o 
   0   0  22      108.50      130.15      9.86 o 
   1   0  22       65.78       61.58      7.40 o 
   2   0  22       11.09        8.12      4.25 o 
   3   0  22        4.91       -0.20      3.91 o 
  -4   1  22        5.41       18.11      4.20 o 
  -3   1  22       22.76       26.63      4.65 o 
  -2   1  22        2.96        5.60      3.62 o 
  -1   1  22       22.97       39.31      5.94 o 
   0   1  22       80.88      106.16      9.67 o 
   1   1  22       58.26      102.83      6.91 o 
   2   1  22       11.93       11.51      2.96 o 
   3   1  22       46.87       58.91     10.68 o 
  -4   2  22      108.47      145.57      7.89 o 
  -3   2  22        0.98        2.72      3.00 o 
  -2   2  22       63.34       79.61      9.50 o 
  -1   2  22       17.07       19.27      5.18 o 
   0   2  22       99.95      131.26     12.40 o 
   1   2  22        3.41       19.34      3.87 o 
   2   2  22        1.33        6.24      2.29 o 
  -3   3  22        6.48       -1.43      3.95 o 
  -2   3  22       16.48       17.94      5.91 o 
  -1   3  22        2.91        4.12      3.20 o 
   0   3  22      373.28      520.03     33.56 o 
   1   3  22      200.78      278.85     13.78 o 
   2   3  22        0.58        2.62      2.07 o 
  -2   4  22       55.30       69.81     11.17 o 
  -1   4  22       58.15       97.68     11.45 o 
   0   4  22        2.70        2.39      3.16 o 
   1   4  22       40.54       35.90      5.14 o 
  -3   1  23        5.08        4.45      3.61 o 
  -2   1  23       12.15       18.42      4.55 o 
  -1   1  23       12.58       20.36      4.84 o 
   0   1  23       34.53       74.66      8.27 o 
   1   1  23       76.66      106.52     10.36 o 
  -2   2  23        0.88       -1.75      2.94 o 
  -1   2  23       24.84       29.88      6.65 o 
   0   2  23       58.60       85.88      9.85 o 
   1   2  23      107.13      157.32      9.42 o 
  -1   3  23       13.51       28.98      6.52 o 
   0   3  23       29.20       39.75      7.92 o 
                                                 
